# Supplementary material for: Valproic Acid Causes Redox-Regulated Post-Translational Protein Modifications That Are Dependent upon P19 Cellular Differentiation States
Source: Antioxidants (Basel). 2024 May 1;13(5):560. doi: 10.3390/antiox13050560 (PMC11117966; doi:10.3390/antiox13050560)
Supplement: Supplementary file 1 [file antioxidants-13-00560-s001.zip]

Archive with 3 entries (2 files):
- antioxidants-2971326-supplementary/
- antioxidants-2971326-supplementary/antioxidants-2971326-Data SI.xlsx
- antioxidants-2971326-supplementary/antioxidants-2971326-supplementary.pdf
