# Supplementary material for: Valproic Acid Causes Redox-Regulated Post-Translational Protein Modifications That Are Dependent upon P19 Cellular Differentiation States
Source: Antioxidants (Basel). 2024 May 1;13(5):560. doi: 10.3390/antiox13050560 (PMC11117966; doi:10.3390/antiox13050560)
Supplement: Supplementary file 1 [file antioxidants-13-00560-s001.zip › antioxidants-2971326-supplementary/antioxidants-2971326-Data SI.xlsx]

## Sheet: Fig. 5a
baseMean	log2FoldChange	lfcSE	stat	pvalue	padj	SYMBOL	ENTREZID	ENSEMBL	GENENAME	gene_type
7910.9	-0.436026	0.130294	-3.34649	0.000818423	0.0063572	Gnai3	14679	ENSMUSG00000000001	guanine nucleotide binding protein (G protein), alpha inhibiting 3	Down-regulated
1407.35	-0.0317718	0.131332	-0.241919	0.808843	0.897572	Cdc45	12544	ENSMUSG00000000028	cell division cycle 45	Not significant
57.642	-0.751514	0.360935	-2.08213	0.0373302	0.112344	Scml2	107815	ENSMUSG00000000037	Scm polycomb group protein like 2	Not significant
2926.28	0.261489	0.143716	1.81948	0.0688381	0.176948	Narf	67608	ENSMUSG00000000056	nuclear prelamin A recognition factor	Not significant
14.736	-0.365411	0.679063	-0.53811	0.590501	0.747744	Cav2	12390	ENSMUSG00000000058	caveolin 2	Not significant
1160.39	-0.00363388	0.319771	-0.011364	0.990933	0.996165	Klf6	23849	ENSMUSG00000000078	Kruppel-like factor 6	Not significant
647.841	-0.122406	0.216342	-0.565796	0.571532	0.733132	Scmh1	29871	ENSMUSG00000000085	sex comb on midleg homolog 1	Not significant
2767.57	0.00668003	0.24643	0.0271072	0.978374	0.989841	Cox5a	12858	ENSMUSG00000000088	cytochrome c oxidase subunit 5A	Not significant
9.75422	2.44696	1.23829	1.97608	0.0481457	0.135326	Tbx2	21385	ENSMUSG00000000093	T-box 2	Not significant
482.994	1.2076	0.358819	3.36548	0.000764119	0.0059997	Ngfr	18053	ENSMUSG00000000120	nerve growth factor receptor (TNFR superfamily, member 16)	Up-regulated
410.314	0.353858	0.211172	1.67569	0.0937992	0.219854	Wnt3	22415	ENSMUSG00000000125	wingless-type MMTV integration site family, member 3	Not significant
64.093	2.47414	0.403539	6.13112	8.7264e-10	1.05873e-07	Wnt9a	216795	ENSMUSG00000000126	wingless-type MMTV integration site family, member 9A	Up-regulated
587.709	-0.741171	0.190808	-3.88438	0.000102589	0.00126619	Fer	14158	ENSMUSG00000000127	fer (fms/fps related) protein kinase	Down-regulated
1318.52	0.74377	0.201903	3.6838	0.00022978	0.00240173	Xpo6	74204	ENSMUSG00000000131	exportin 6	Up-regulated
1127.66	1.03582	0.302237	3.42718	0.000609882	0.00506796	Tfe3	209446	ENSMUSG00000000134	transcription factor E3	Up-regulated
828.398	1.57295	0.375143	4.19295	2.75356e-05	0.000462869	Axin2	12006	ENSMUSG00000000142	axin 2	Up-regulated
353.817	2.17046	0.473982	4.5792	4.66756e-06	0.000117088	Brat1	231841	ENSMUSG00000000148	BRCA1-associated ATM activator 1	Up-regulated
1616.75	2.04157	0.338233	6.03598	1.57996e-09	1.76992e-07	Gna12	14673	ENSMUSG00000000149	guanine nucleotide binding protein, alpha 12	Up-regulated
10.6364	0.288073	0.584713	0.492674	0.622243	0.772085	Slc22a18	18400	ENSMUSG00000000154	solute carrier family 22 (organic cation transporter), member 18	Not significant
101.425	-0.255779	0.41251	-0.620055	0.535221	0.706266	Pih1d2	72614	ENSMUSG00000000167	PIH1 domain containing 2	Not significant
2210.76	0.0722578	0.119224	0.606067	0.54447	0.712893	Dlat	235339	ENSMUSG00000000168	dihydrolipoamide S-acetyltransferase (E2 component of pyruvate dehydrogenase complex)	Not significant
3687.37	0.0925885	0.145553	0.636117	0.5247	0.697757	Sdhd	66925	ENSMUSG00000000171	succinate dehydrogenase complex, subunit D, integral membrane protein	Not significant
25.688	-0.0166326	1.2934	-0.0128596	0.98974	0.995574	Fgf6	14177	ENSMUSG00000000183	fibroblast growth factor 6	Not significant
3481.56	-0.175322	0.197201	-0.889049	0.373977	0.564795	Ccnd2	12444	ENSMUSG00000000184	cyclin D2	Not significant
1359.35	-0.134229	0.194691	-0.689448	0.490542	0.669833	Gpr107	277463	ENSMUSG00000000194	G protein-coupled receptor 107	Not significant
67.4302	-0.332834	0.393067	-0.846762	0.397128	0.586067	Nalcn	338370	ENSMUSG00000000197	sodium leak channel, non-selective	Not significant
287.208	0.985633	0.639679	1.54082	0.12336	0.267575	Btbd17	72014	ENSMUSG00000000202	BTB (POZ) domain containing 17	Not significant
276.094	-1.30534	0.656322	-1.98888	0.0467149	0.132497	Drp2	13497	ENSMUSG00000000223	dystrophin related protein 2	Not significant
114.482	1.07395	0.360464	2.97935	0.00288859	0.0163985	Lhx2	16870	ENSMUSG00000000247	LIM homeobox protein 2	Up-regulated
277.183	0.301404	0.140649	2.14295	0.032117	0.100409	Gmpr	66355	ENSMUSG00000000253	guanosine monophosphate reductase	Not significant
40.0353	0.142651	0.502254	0.284022	0.776394	0.878185	Glra1	14654	ENSMUSG00000000263	glycine receptor, alpha 1 subunit	Not significant
263.238	-0.788836	0.371554	-2.12307	0.0337479	0.104197	Mid2	23947	ENSMUSG00000000266	midline 2	Not significant
87.5434	0.23326	0.499765	0.46674	0.640686	0.785128	Trim25	217069	ENSMUSG00000000275	tripartite motif-containing 25	Not significant
627.456	0.0499198	0.199383	0.250371	0.802301	0.893946	Dgke	56077	ENSMUSG00000000276	diacylglycerol kinase, epsilon	Not significant
1900.08	0.0139825	0.12466	0.112164	0.910693	0.955409	Scpep1	74617	ENSMUSG00000000278	serine carboxypeptidase 1	Not significant
784.705	2.11448	0.489319	4.32128	1.55128e-05	0.000295265	Mnt	17428	ENSMUSG00000000282	max binding protein	Up-regulated
984.828	-0.394642	0.267746	-1.47394	0.140498	0.292538	Hddc2	69692	ENSMUSG00000000295	HD domain containing 2	Not significant
200.044	-0.36607	0.296213	-1.23583	0.216521	0.392023	Tpd52l1	21987	ENSMUSG00000000296	tumor protein D52-like 1	Not significant
223.502	-0.569815	0.249497	-2.28386	0.02238	0.0767299	Pemt	18618	ENSMUSG00000000301	phosphatidylethanolamine N-methyltransferase	Not significant
157.163	0.423326	0.599669	0.705933	0.48023	0.660575	Cdh1	12550	ENSMUSG00000000303	cadherin 1	Not significant
425.608	1.32509	0.42777	3.09767	0.00195046	0.0122688	Cdh4	12561	ENSMUSG00000000305	cadherin 4	Up-regulated
69.2794	0.686278	0.384194	1.78628	0.0740537	0.186085	Ckmt1	12716	ENSMUSG00000000308	creatine kinase, mitochondrial 1, ubiquitous	Not significant
93.1053	0.211088	0.315196	0.669702	0.503048	0.680202	Bcl6b	12029	ENSMUSG00000000317	B cell CLL/lymphoma 6, member B	Not significant
34.5266	-0.0310935	0.459797	-0.0676244	0.946085	0.975078	Alox12	11684	ENSMUSG00000000320	arachidonate 12-lipoxygenase	Not significant
902.153	-0.128817	0.165532	-0.778199	0.436452	0.622503	Comt	12846	ENSMUSG00000000326	catechol-O-methyltransferase	Not significant
1297.34	-0.121762	0.107516	-1.1325	0.257423	0.44168	Rtca	66368	ENSMUSG00000000339	RNA 3'-terminal phosphate cyclase	Not significant
469.267	-0.48183	0.183085	-2.63173	0.00849504	0.0370916	Dbt	13171	ENSMUSG00000000340	dihydrolipoamide branched chain transacylase E2	Down-regulated
2726.99	-0.137274	0.119269	-1.15096	0.249748	0.433221	Dazap2	23994	ENSMUSG00000000346	DAZ associated protein 2	Not significant
857.233	-0.196579	0.286325	-0.686561	0.49236	0.671407	Mcts1	68995	ENSMUSG00000000355	malignant T cell amplified sequence 1	Not significant
59.0817	-1.66762	0.663865	-2.51199	0.0120051	0.0481142	Rnf17	30054	ENSMUSG00000000365	ring finger protein 17	Down-regulated
1129.11	0.684394	0.262591	2.60631	0.00915227	0.0392833	Trappc10	216131	ENSMUSG00000000374	trafficking protein particle complex 10	Up-regulated
1823.96	0.363755	0.16488	2.20618	0.0273711	0.089082	Ccm2	216527	ENSMUSG00000000378	cerebral cavernous malformation 2	Not significant
1804.4	0.649054	0.256881	2.52667	0.0115149	0.0467704	Tbrg4	21379	ENSMUSG00000000384	transforming growth factor beta regulated gene 4	Up-regulated
28.1115	0.132241	0.388493	0.340394	0.73356	0.84884	Mx1	17857	ENSMUSG00000000386	MX dynamin-like GTPase 1	Not significant
4283.62	-0.246414	0.147892	-1.66617	0.0956797	0.223085	Ndufa9	66108	ENSMUSG00000000399	NADH:ubiquinone oxidoreductase subunit A9	Not significant
27.7301	-0.641199	0.408855	-1.56828	0.116816	0.257245	Egfl6	54156	ENSMUSG00000000402	EGF-like-domain, multiple 6	Not significant
264.957	-0.917785	0.30634	-2.99597	0.00273574	0.015764	Lck	16818	ENSMUSG00000000409	lymphocyte protein tyrosine kinase	Down-regulated
106.331	-0.205678	0.515492	-0.398994	0.689898	0.818518	Cttnbp2	30785	ENSMUSG00000000416	cortactin binding protein 2	Not significant
2688.9	-0.278416	0.120331	-2.31374	0.0206819	0.0721776	Galnt1	14423	ENSMUSG00000000420	polypeptide N-acetylgalactosaminyltransferase 1	Not significant
1324.58	-0.41164	0.206717	-1.99132	0.0464458	0.131938	Mkrn2	67027	ENSMUSG00000000439	makorin, ring finger protein, 2	Not significant
3928.59	0.0642833	0.143891	0.44675	0.655056	0.794264	Raf1	110157	ENSMUSG00000000441	v-raf-leukemia viral oncogene 1	Not significant
114.361	-0.164671	0.312462	-0.527011	0.598186	0.75373	Septin1	54204	ENSMUSG00000000486	septin 1	Not significant
69.1265	0.793861	0.691071	1.14874	0.250663	0.434295	Pdgfb	18591	ENSMUSG00000000489	platelet derived growth factor, B polypeptide	Not significant
12.3303	-0.388947	1.01805	-0.382053	0.702422	0.826893	Acvrl1	11482	ENSMUSG00000000530	activin A receptor, type II-like 1	Not significant
171.374	1.63401	0.537612	3.0394	0.00237054	0.0141298	Tamalin	56149	ENSMUSG00000000531	trafficking regulator and scaffold protein tamalin	Up-regulated
1129.59	0.898346	0.22801	3.93994	8.15029e-05	0.00106505	Acvr1b	11479	ENSMUSG00000000532	activin A receptor, type 1B	Up-regulated
836.351	0.923174	0.206505	4.47046	7.80508e-06	0.000175586	Tom1l2	216810	ENSMUSG00000000538	target of myb1-like 2 (chicken)	Up-regulated
10.9591	0.394782	0.702451	0.562007	0.574112	0.735366	Gpa33	59290	ENSMUSG00000000544	glycoprotein A33 (transmembrane)	Not significant
1165.7	2.13833	0.658293	3.24829	0.00116101	0.0082348	Zfp385a	29813	ENSMUSG00000000552	zinc finger protein 385A	Up-regulated
341.262	0.816356	0.370102	2.20576	0.027401	0.0891431	Itga5	16402	ENSMUSG00000000555	integrin alpha 5 (fibronectin receptor alpha)	Not significant
21.7504	-0.723423	0.64837	-1.11576	0.264526	0.449507	Gabra2	14395	ENSMUSG00000000560	gamma-aminobutyric acid (GABA) A receptor, subunit alpha 2	Not significant
3318.07	0.0448188	0.172311	0.260104	0.794783	0.89003	Wdr77	70465	ENSMUSG00000000561	WD repeat domain 77	Not significant
11419.1	-0.329218	0.204102	-1.61301	0.106743	0.241625	Atp5pb	11950	ENSMUSG00000000563	ATP synthase peripheral stalk-membrane subunit b	Not significant
638.062	1.36036	0.367263	3.70404	0.000212194	0.00225158	Sox9	20682	ENSMUSG00000000567	SRY (sex determining region Y)-box 9	Up-regulated
5091.02	0.527982	0.20498	2.57577	0.0100016	0.0419355	Hnrnpd	11991	ENSMUSG00000000568	heterogeneous nuclear ribonucleoprotein D	Up-regulated
503.667	0.0177778	0.2151	0.082649	0.934131	0.968858	Dynlt1c	100040563	ENSMUSG00000000579	dynein light chain Tctex-type 1C	Not significant
2134.56	-0.426736	0.301665	-1.4146	0.157186	0.316942	C1d	57316	ENSMUSG00000000581	C1D nuclear receptor co-repressor	Not significant
1234.47	0.0920511	0.165812	0.555152	0.578791	0.739294	Gm2a	14667	ENSMUSG00000000594	GM2 ganglioside activator protein	Not significant
870.218	-0.473034	0.201717	-2.34504	0.0190252	0.0681627	Krit1	79264	ENSMUSG00000000600	KRIT1, ankyrin repeat containing	Not significant
1675.52	0.0167721	0.155329	0.107978	0.914013	0.956693	Clcn4	12727	ENSMUSG00000000605	chloride channel, voltage-sensitive 4	Not significant
47.3733	1.4255	0.36263	3.93101	8.45888e-05	0.00109466	Sema4f	20355	ENSMUSG00000000627	sema domain, immunoglobulin domain (Ig), TM domain, and short cytoplasmic domain	Up-regulated
1424.94	0.523142	0.382105	1.36911	0.170966	0.336542	Hk2	15277	ENSMUSG00000000628	hexokinase 2	Not significant
1356.43	1.27859	0.346328	3.69184	0.000222641	0.00234427	Myo18a	360013	ENSMUSG00000000631	myosin XVIIIA	Up-regulated
1159.08	1.36857	0.460475	2.97209	0.00295783	0.0166819	Sez6	20370	ENSMUSG00000000632	seizure related gene 6	Up-regulated
59.2591	1.22544	0.409477	2.99268	0.00276536	0.0158947	Abhd15	67477	ENSMUSG00000000686	abhydrolase domain containing 15	Up-regulated
2131.58	1.77592	1.20996	1.46774	0.142174	0.294939	Hoxb6	15414	ENSMUSG00000000690	homeobox B6	Not significant
122.069	0.254713	0.325241	0.783151	0.433538	0.620518	Loxl3	16950	ENSMUSG00000000693	lysyl oxidase-like 3	Not significant
8.42526	1.24756	0.766492	1.62762	0.103605	0.236154	Btn1a1	12231	ENSMUSG00000000706	butyrophilin, subfamily 1, member A1	Not significant
217.473	0.542978	0.435883	1.2457	0.212876	0.388647	Kat2b	18519	ENSMUSG00000000708	K(lysine) acetyltransferase 2B	Not significant
2032.92	0.0857669	0.121233	0.707455	0.479283	0.659802	Rab5b	19344	ENSMUSG00000000711	RAB5B, member RAS oncogene family	Not significant
27.9313	0.239137	0.906648	0.263759	0.791965	0.888335	Dnmt3l	54427	ENSMUSG00000000730	DNA (cytosine-5-)-methyltransferase 3-like	Not significant
74.1902	0.00102042	0.273016	0.00373759	0.997018	0.999446	Icosl	50723	ENSMUSG00000000732	icos ligand	Not significant
613.875	0.65164	0.18231	3.57435	0.000351103	0.00331615	Spg7	234847	ENSMUSG00000000738	SPG7, paraplegin matrix AAA peptidase subunit	Up-regulated
28024.3	-0.265624	0.288119	-0.921924	0.356568	0.547964	Rpl13	270106	ENSMUSG00000000740	ribosomal protein L13	Not significant
2367.19	0.617721	0.26423	2.33781	0.0193969	0.0690321	Chmp1a	234852	ENSMUSG00000000743	charged multivesicular body protein 1A	Not significant
8071.26	0.0551004	0.132003	0.417417	0.676374	0.808495	Rpa1	68275	ENSMUSG00000000751	replication protein A1	Not significant
92.956	-0.622161	0.432824	-1.43745	0.150591	0.307404	Serpinf1	20317	ENSMUSG00000000753	serine (or cysteine) peptidase inhibitor, clade F, member 1	Not significant
1357.49	0.0104814	0.110331	0.094999	0.924316	0.962889	Tubgcp3	259279	ENSMUSG00000000759	tubulin, gamma complex associated protein 3	Not significant
664.525	0.136928	0.209562	0.653402	0.513497	0.689313	Polr3d	67065	ENSMUSG00000000776	polymerase (RNA) III (DNA directed) polypeptide D	Not significant
317.777	0.797847	0.347972	2.29284	0.0218569	0.0753289	Tcf7	21414	ENSMUSG00000000782	transcription factor 7, T cell specific	Not significant
13369.6	-0.849585	0.203477	-4.17533	2.97556e-05	0.000490082	Ddx3x	13205	ENSMUSG00000000787	DEAD box helicase 3, X-linked	Down-regulated
26.3218	0.3417	0.442887	0.771528	0.440394	0.626178	Il12rb1	16161	ENSMUSG00000000791	interleukin 12 receptor, beta 1	Not significant
94.5088	0.331222	0.315479	1.0499	0.293763	0.48232	Slc5a5	114479	ENSMUSG00000000792	solute carrier family 5 (sodium iodide symporter), member 5	Not significant
110.104	0.0180401	0.413638	0.0436133	0.965213	0.983629	Kcnn3	140493	ENSMUSG00000000794	potassium intermediate/small conductance calcium-activated channel, subfamily N, member 3	Not significant
1904.73	-0.57532	0.239725	-2.39991	0.0163991	0.0607399	Usp32	237898	ENSMUSG00000000804	ubiquitin specific peptidase 32	Not significant
194.643	0.823853	0.24811	3.32051	0.000898531	0.00680038	Txnrd3	232223	ENSMUSG00000000811	thioredoxin reductase 3	Up-regulated
515.874	0.351792	0.377494	0.931913	0.351381	0.542906	Zfp512b	269401	ENSMUSG00000000823	zinc finger protein 512B	Not significant
3925.01	0.267701	0.220366	1.2148	0.224441	0.401912	Dnajc5	13002	ENSMUSG00000000826	DnaJ heat shock protein family (Hsp40) member C5	Not significant
1970.05	-0.223782	0.213685	-1.04725	0.294984	0.48362	Tpd52l2	66314	ENSMUSG00000000827	tumor protein D52-like 2	Not significant
1783.2	-0.28973	0.237603	-1.21938	0.222699	0.399817	Fmr1	14265	ENSMUSG00000000838	fragile X messenger ribonucleoprotein 1	Not significant
2279.63	-0.290629	0.193821	-1.49947	0.133752	0.282866	Bcl11a	14025	ENSMUSG00000000861	B cell CLL/lymphoma 11A (zinc finger protein)	Not significant
92.2812	-0.330981	0.441072	-0.750401	0.453013	0.636535	Il4	16189	ENSMUSG00000000869	interleukin 4	Not significant
448.708	0.105889	0.239261	0.442565	0.658081	0.79589	Pxmp4	59038	ENSMUSG00000000876	peroxisomal membrane protein 4	Not significant
1161.61	-0.127224	0.102165	-1.24528	0.213029	0.388782	Dlg3	53310	ENSMUSG00000000881	discs large MAGUK scaffold protein 3	Not significant
278.55	0.351415	0.233609	1.50428	0.132508	0.281209	Gnb1l	13972	ENSMUSG00000000884	guanine nucleotide binding protein (G protein), beta polypeptide 1-like	Not significant
380.587	0.596442	0.284115	2.0993	0.0357909	0.108992	Mmp11	17385	ENSMUSG00000000901	matrix metallopeptidase 11	Not significant
2255.14	0.133363	0.152775	0.872938	0.382697	0.573596	Smarcb1	20587	ENSMUSG00000000902	SWI/SNF related, matrix associated, actin dependent regulator of chromatin, subfamily b, member 1	Not significant
56.0112	0.330222	0.378771	0.871825	0.383304	0.573861	Vpreb3	22364	ENSMUSG00000000903	pre-B lymphocyte gene 3	Not significant
555.415	1.9248	0.330638	5.82149	5.83247e-09	5.12524e-07	Hip1r	29816	ENSMUSG00000000915	huntingtin interacting protein 1 related	Up-regulated
484.936	0.207495	0.160392	1.29368	0.195777	0.368147	Nsun5	100609	ENSMUSG00000000916	NOL1/NOP2/Sun domain family, member 5	Not significant
260.21	-0.281671	0.16573	-1.69958	0.0892105	0.21232	Top1mt	72960	ENSMUSG00000000934	DNA topoisomerase 1, mitochondrial	Not significant
629.057	-0.239879	1.18265	-0.202832	0.839266	0.914278	Hoxa4	15401	ENSMUSG00000000942	homeobox A4	Not significant
221.235	-0.314589	0.366072	-0.859364	0.39014	0.580189	Mmp14	17387	ENSMUSG00000000957	matrix metallopeptidase 14 (membrane-inserted)	Not significant
646.508	-0.558803	0.484408	-1.15358	0.248672	0.431865	Slc7a7	20540	ENSMUSG00000000958	solute carrier family 7 (cationic amino acid transporter, y+ system), member 7	Not significant
1651.59	-0.0796248	0.123306	-0.645751	0.518441	0.6928	Oxa1l	69089	ENSMUSG00000000959	oxidase assembly 1-like	Not significant
777.097	0.0907211	0.190237	0.476885	0.633444	0.779623	Heatr6	217026	ENSMUSG00000000976	HEAT repeat containing 6	Not significant
13.2393	-0.222572	0.643613	-0.345816	0.729481	0.846322	Icam4	78369	ENSMUSG00000001014	intercellular adhesion molecule 4, Landsteiner-Wiener blood group	Not significant
6355.26	-0.187771	0.130776	-1.43582	0.151052	0.308131	Ilf2	67781	ENSMUSG00000001016	interleukin enhancer binding factor 2	Not significant
5554.19	-0.204786	0.13426	-1.5253	0.127185	0.272792	Chtop	66511	ENSMUSG00000001017	chromatin target of PRMT1	Not significant
891.731	-0.128532	0.124124	-1.03551	0.30043	0.488565	Snapin	20615	ENSMUSG00000001018	SNAP-associated protein	Not significant
66.6894	0.400473	0.626418	0.639306	0.522624	0.696089	S100a6	20200	ENSMUSG00000001025	S100 calcium binding protein A6 (calcyclin)	Not significant
1181.36	0.990741	0.233706	4.23926	2.24258e-05	0.000393877	Mapk7	23939	ENSMUSG00000001034	mitogen-activated protein kinase 7	Up-regulated
1828.07	0.236386	0.139738	1.69164	0.0907144	0.214819	Epn2	13855	ENSMUSG00000001036	epsin 2	Not significant
558.313	-0.251752	0.269948	-0.932595	0.351029	0.542452	B9d1	27078	ENSMUSG00000001039	B9 protein domain 1	Not significant
449.728	-0.166111	0.420237	-0.395281	0.692636	0.820307	Sec24b	99683	ENSMUSG00000001052	Sec24 related gene family, member B (S. cerevisiae)	Not significant
218.262	2.2133	0.424923	5.2087	1.90169e-07	8.80358e-06	N4bp3	212706	ENSMUSG00000001053	NEDD4 binding protein 3	Up-regulated
1160.84	0.380989	0.210346	1.81125	0.0701026	0.179148	Rmnd5b	66089	ENSMUSG00000001054	required for meiotic nuclear division 5 homolog B	Not significant
7614.27	-0.126227	0.218641	-0.577325	0.56372	0.727389	Nhp2	52530	ENSMUSG00000001056	NHP2 ribonucleoprotein	Not significant
240.603	0.84724	0.582149	1.45537	0.145568	0.299988	Vps9d1	72325	ENSMUSG00000001062	VPS9 domain containing 1	Not significant
158.969	1.54685	0.377411	4.09857	4.1571e-05	0.000632181	Zfp276	57247	ENSMUSG00000001065	zinc finger protein (C2H2 type) 276	Up-regulated
19.709	0.582582	0.65301	0.892149	0.372313	0.563489	C1ql4	239659	ENSMUSG00000001076	complement component 1, q subcomponent-like 4	Not significant
259.689	0.241486	0.449428	0.537319	0.591048	0.748049	Mfsd10	68294	ENSMUSG00000001082	major facilitator superfamily domain containing 10	Not significant
1998.72	-0.0339083	0.279475	-0.121328	0.903431	0.951458	Luzp1	269593	ENSMUSG00000001089	leucine zipper protein 1	Not significant
1871.19	0.46872	0.21692	2.16079	0.0307113	0.097152	Kctd10	330171	ENSMUSG00000001098	potassium channel tetramerisation domain containing 10	Not significant
1803.24	0.12198	0.166397	0.733069	0.463516	0.645544	Poldip2	67811	ENSMUSG00000001100	polymerase (DNA-directed), delta interacting protein 2	Not significant
806.683	-0.0877456	0.157197	-0.558188	0.576716	0.737801	Ift20	55978	ENSMUSG00000001105	intraflagellar transport 20	Not significant
25.4889	1.19559	0.746232	1.60217	0.109119	0.244925	Col6a1	12833	ENSMUSG00000001119	collagen, type VI, alpha 1	Not significant
777.081	0.739239	0.184839	3.99937	6.35109e-05	0.000882729	Pcbp3	59093	ENSMUSG00000001120	poly(rC) binding protein 3	Up-regulated
1673.86	0.00962078	0.182815	0.0526258	0.95803	0.980154	Araf	11836	ENSMUSG00000001127	Araf proto-oncogene, serine/threonine kinase	Not significant
33.4642	0.850009	0.50502	1.68312	0.092352	0.217501	Cfp	18636	ENSMUSG00000001128	complement factor properdin	Not significant
431.007	-0.461898	0.278174	-1.66046	0.0968213	0.225139	Timp1	21857	ENSMUSG00000001131	tissue inhibitor of metalloproteinase 1	Not significant
706.052	-0.343092	0.254163	-1.34989	0.177051	0.344684	Uxt	22294	ENSMUSG00000001134	ubiquitously expressed prefoldin like chaperone	Not significant
391.931	1.37436	0.593484	2.31575	0.020572	0.0719139	Cnnm3	94218	ENSMUSG00000001138	cyclin M3	Not significant
1291.57	0.0746492	0.151056	0.494183	0.621177	0.771477	Lman2l	214895	ENSMUSG00000001143	lectin, mannose-binding 2-like	Not significant
1317.9	0.0361039	0.282642	0.127737	0.898357	0.949128	Mcm3ap	54387	ENSMUSG00000001150	minichromosome maintenance complex component 3 associated protein	Not significant
553.212	0.739798	0.268127	2.75913	0.00579551	0.0278484	Pcnt	18541	ENSMUSG00000001151	pericentrin (kendrin)	Up-regulated
624.723	1.01333	0.156458	6.47671	9.37447e-11	1.67769e-08	Mxd1	17119	ENSMUSG00000001156	MAX dimerization protein 1	Up-regulated
681.739	0.289429	0.149681	1.93364	0.0531575	0.145425	Gmcl1	23885	ENSMUSG00000001157	germ cell-less, spermatogenesis associated 1	Not significant
2207.54	-0.299756	0.322437	-0.929657	0.352549	0.544309	Snrnp27	66618	ENSMUSG00000001158	small nuclear ribonucleoprotein 27 (U4/U6.U5)	Not significant
44.555	0.185554	0.442117	0.419693	0.67471	0.807128	Oas1c	114643	ENSMUSG00000001166	2'-5' oligoadenylate synthetase 1C	Not significant
780.17	-0.243223	0.205606	-1.18296	0.236826	0.416568	Ocrl	320634	ENSMUSG00000001173	OCRL, inositol polyphosphate-5-phosphatase	Not significant
20570.6	-0.0513811	0.131239	-0.391507	0.695422	0.822082	Calm1	12313	ENSMUSG00000001175	calmodulin 1	Not significant
1226.77	0.735185	0.253539	2.89969	0.00373533	0.0199621	Agpat3	28169	ENSMUSG00000001211	1-acylglycerol-3-phosphate O-acyltransferase 3	Up-regulated
316.012	2.20003	0.520394	4.22762	2.36174e-05	0.000411133	Sema6b	20359	ENSMUSG00000001227	sema domain, transmembrane domain (TM), and cytoplasmic domain, (semaphorin) 6B	Up-regulated
4911.57	0.364753	0.174439	2.091	0.0365282	0.110663	Uhrf1	18140	ENSMUSG00000001228	ubiquitin-like, containing PHD and RING finger domains, 1	Not significant
804.275	1.27758	0.342502	3.73014	0.000191377	0.00206656	Dpp9	224897	ENSMUSG00000001229	dipeptidylpeptidase 9	Up-regulated
23.1076	0.0513701	0.618531	0.0830517	0.93381	0.968758	Ramp2	54409	ENSMUSG00000001240	receptor (calcitonin) activity modifying protein 2	Not significant
774.053	0.441451	0.314659	1.40295	0.160631	0.321942	Lsr	54135	ENSMUSG00000001247	lipolysis stimulated lipoprotein receptor	Not significant
840.006	0.891991	0.301104	2.9624	0.00305249	0.0170584	Gramd1a	52857	ENSMUSG00000001248	GRAM domain containing 1A	Up-regulated
40.403	-0.387307	0.516817	-0.749408	0.453611	0.637052	Gabrg1	14405	ENSMUSG00000001260	gamma-aminobutyric acid (GABA) A receptor, subunit gamma 1	Not significant
6364.88	0.680511	0.264841	2.56951	0.0101843	0.0424588	Ckb	12709	ENSMUSG00000001270	creatine kinase, brain	Up-regulated
1680.33	-0.263297	0.323985	-0.812681	0.416401	0.605315	Sp1	20683	ENSMUSG00000001280	trans-acting transcription factor 1	Not significant
16.8554	0.853492	1.00689	0.84765	0.396633	0.585849	Itgb7	16421	ENSMUSG00000001281	integrin beta 7	Not significant
1375.38	-0.0160978	0.193073	-0.0833766	0.933552	0.9686	Myg1	60315	ENSMUSG00000001285	melanocyte proliferating gene 1	Not significant
113.571	0.765357	0.393613	1.94444	0.0518427	0.142898	Rarg	19411	ENSMUSG00000001288	retinoic acid receptor, gamma	Not significant
3218.32	-0.178438	0.329153	-0.542113	0.587741	0.7456	Pfdn5	56612	ENSMUSG00000001289	prefoldin 5	Not significant
2286.62	1.02905	0.232559	4.42491	9.64828e-06	0.00020314	Efnb2	13642	ENSMUSG00000001300	ephrin B2	Up-regulated
1732.49	-0.39056	0.155423	-2.51288	0.0119752	0.0480414	Rrp15	67223	ENSMUSG00000001305	ribosomal RNA processing 15 homolog	Down-regulated
3334.13	0.231037	0.200546	1.15204	0.249306	0.432659	Rnd2	11858	ENSMUSG00000001313	Rho family GTPase 2	Not significant
912.458	-0.382424	0.243439	-1.57092	0.116201	0.256312	Srr	27364	ENSMUSG00000001323	serine racemase	Not significant
19.8795	0.375285	0.390978	0.959861	0.337125	0.52818	Sync	68828	ENSMUSG00000001333	syncoilin	Not significant
94.3553	0.535484	0.260995	2.0517	0.0401987	0.118648	Fndc5	384061	ENSMUSG00000001334	fibronectin type III domain containing 5	Not significant
85.576	-0.530907	0.477695	-1.11139	0.266399	0.451456	Acp5	11433	ENSMUSG00000001348	acid phosphatase 5, tartrate resistant	Not significant
308.054	-0.0793394	0.347139	-0.228552	0.819217	0.902689	Cnn1	12797	ENSMUSG00000001349	calponin 1	Not significant
435.349	0.517368	0.136151	3.79996	0.000144717	0.0016527	Fbxo9	71538	ENSMUSG00000001366	f-box protein 9	Up-regulated
1404.02	-0.423247	0.184676	-2.29184	0.021915	0.0754404	Vps50	73288	ENSMUSG00000001376	VPS50 EARP/GARPII complex subunit	Not significant
3439.98	-0.0385224	0.192007	-0.200631	0.840987	0.915269	Hars	15115	ENSMUSG00000001380	histidyl-tRNA synthetase	Not significant
3492.76	-0.252842	0.191282	-1.32183	0.186225	0.355979	Zmat2	66492	ENSMUSG00000001383	zinc finger, matrin type 2	Not significant
2586.01	-0.436707	0.106098	-4.11608	3.85371e-05	0.000593423	Ube2c	68612	ENSMUSG00000001403	ubiquitin-conjugating enzyme E2C	Down-regulated
1442.77	1.52939	0.30406	5.02991	4.90719e-07	1.8608e-05	Smg5	229512	ENSMUSG00000001415	SMG5 nonsense mediated mRNA decay factor	Up-regulated
9880.51	-0.284671	0.134801	-2.11178	0.0347052	0.106546	Cct3	12462	ENSMUSG00000001416	chaperonin containing Tcp1, subunit 3 (gamma)	Not significant
1202.11	-0.243851	0.312596	-0.780081	0.435343	0.621344	Glmp	56700	ENSMUSG00000001418	glycosylated lysosomal membrane protein	Not significant
552.452	0.703096	0.509228	1.38071	0.167369	0.331998	Mef2d	17261	ENSMUSG00000001419	myocyte enhancer factor 2D	Not significant
38.9674	0.678781	0.360538	1.88269	0.0597426	0.158855	Tmem79	71913	ENSMUSG00000001420	transmembrane protein 79	Not significant
3429.73	0.719935	0.244111	2.94921	0.00318589	0.0176274	Snd1	56463	ENSMUSG00000001424	staphylococcal nuclease and tudor domain containing 1	Up-regulated
430.603	2.25938	0.531852	4.24815	2.15547e-05	0.000381562	Col18a1	12822	ENSMUSG00000001435	collagen, type XVIII, alpha 1	Up-regulated
406.324	0.375781	0.207215	1.81349	0.0697568	0.178622	Slc19a1	20509	ENSMUSG00000001436	solute carrier family 19 (folate transporter), member 1	Not significant
17283.5	-0.0761487	0.143913	-0.529131	0.596714	0.752754	Kpnb1	16211	ENSMUSG00000001440	karyopherin (importin) beta 1	Not significant
3180.5	0.331673	0.15207	2.18105	0.0291795	0.0934652	Npepps	19155	ENSMUSG00000001441	aminopeptidase puromycin sensitive	Not significant
18.9675	1.69901	0.910426	1.86617	0.0620177	0.163353	Tbx21	57765	ENSMUSG00000001444	T-box 21	Not significant
1946	0.102777	0.135698	0.757397	0.448812	0.632873	Mrpl10	107732	ENSMUSG00000001445	mitochondrial ribosomal protein L10	Not significant
7495.35	-0.143169	0.205299	-0.697371	0.485571	0.665212	Cyp51	13121	ENSMUSG00000001467	cytochrome P450, family 51	Not significant
4702.12	0.196851	0.117697	1.67252	0.0944213	0.220959	Tcf25	66855	ENSMUSG00000001472	transcription factor 25 (basic helix-loop-helix)	Not significant
2348.15	0.0504242	0.246413	0.204632	0.837859	0.913423	Tubb6	67951	ENSMUSG00000001473	tubulin, beta 6 class V	Not significant
1256.43	0.160408	0.205942	0.7789	0.436039	0.622035	Def8	23854	ENSMUSG00000001482	differentially expressed in FDCP 8	Not significant
6.72163	0.64295	1.22549	0.524649	0.599827	0.754734	Sost	74499	ENSMUSG00000001494	sclerostin	Not significant
17.4176	0.41009	0.471701	0.869385	0.384636	0.575152	Pax9	18511	ENSMUSG00000001497	paired box 9	Not significant
114.957	0.133332	0.687062	0.194061	0.846128	0.918956	Irx2	16372	ENSMUSG00000001504	Iroquois homeobox 2	Not significant
64.8051	1.31342	0.777359	1.6896	0.0911053	0.215224	Col1a1	12842	ENSMUSG00000001506	collagen, type I, alpha 1	Not significant
258.117	1.62502	0.305327	5.32222	1.0251e-07	5.37263e-06	Itga3	16400	ENSMUSG00000001507	integrin alpha 3	Up-regulated
23.0468	1.35793	0.57368	2.36705	0.0179305	0.0652279	Dlx3	13393	ENSMUSG00000001510	distal-less homeobox 3	Not significant
1207.21	0.63748	0.247475	2.57594	0.00999678	0.041928	Foxm1	14235	ENSMUSG00000001517	forkhead box M1	Up-regulated
786.071	0.169153	0.207009	0.81713	0.413854	0.603169	Itfg2	101142	ENSMUSG00000001518	integrin alpha FG-GAP repeat containing 2	Not significant
29.7696	-0.567061	0.541135	-1.04791	0.294681	0.48327	Nrip2	60345	ENSMUSG00000001520	nuclear receptor interacting protein 2	Not significant
1443.03	0.321712	0.127922	2.5149	0.0119065	0.0478302	Tulp3	22158	ENSMUSG00000001521	tubby-like protein 3	Up-regulated
836.058	0.325464	0.13983	2.32756	0.0199354	0.0704435	Gtf2h4	14885	ENSMUSG00000001524	general transcription factor II H, polypeptide 4	Not significant
56131.8	-0.0994934	0.14018	-0.709757	0.477855	0.658638	Tubb5	22154	ENSMUSG00000001525	tubulin, beta 5 class I	Not significant
511.19	-0.419165	0.943484	-0.444274	0.656845	0.795116	Ell2	192657	ENSMUSG00000001542	elongation factor for RNA polymerase II 2	Not significant
899.817	1.84272	0.379751	4.85244	1.21954e-06	3.93882e-05	Jup	16480	ENSMUSG00000001552	junction plakoglobin	Up-regulated
368.35	0.720875	0.318646	2.26231	0.0236784	0.07981	Fkbp10	14230	ENSMUSG00000001555	FK506 binding protein 10	Not significant
13.3343	-0.246632	0.561015	-0.439617	0.660214	0.797813	Klhl10	66720	ENSMUSG00000001558	kelch-like 10	Not significant
9.29424	2.17041	0.811917	2.67319	0.00751332	0.0338399	Mnx1	15285	ENSMUSG00000001566	motor neuron and pancreas homeobox 1	Up-regulated
1183	0.0358248	0.240828	0.148757	0.881746	0.940184	Nom1	433864	ENSMUSG00000001569	nucleolar protein with MIF4G domain 1	Not significant
3734.5	-0.0815666	0.151046	-0.540011	0.58919	0.746534	Ergic1	67458	ENSMUSG00000001576	endoplasmic reticulum-golgi intermediate compartment (ERGIC) 1	Not significant
9.98243	0.383596	0.95236	0.402785	0.687107	0.816769	Tnk1	83813	ENSMUSG00000001583	tyrosine kinase, non-receptor, 1	Not significant
84.3348	-0.0983632	0.197686	-0.497573	0.618785	0.769875	Tcea3	21401	ENSMUSG00000001604	transcription elongation factor A (SII), 3	Not significant
16.0208	-0.232697	0.507336	-0.458664	0.646475	0.788679	Csn3	12994	ENSMUSG00000001622	casein kappa	Not significant
2369.76	-0.10613	0.1506	-0.704715	0.480987	0.661217	Ifrd1	15982	ENSMUSG00000001627	interferon-related developmental regulator 1	Not significant
807.037	-0.10518	0.216273	-0.486328	0.626735	0.774773	Stk38l	232533	ENSMUSG00000001630	serine/threonine kinase 38 like	Not significant
1056.21	0.86317	0.18656	4.62677	3.7141e-06	9.76781e-05	Brpf1	78783	ENSMUSG00000001632	bromodomain and PHD finger containing, 1	Up-regulated
5411.06	-0.0519227	0.157022	-0.330671	0.740893	0.854294	Akr1b3	11677	ENSMUSG00000001642	aldo-keto reductase family 1, member B3 (aldose reductase)	Not significant
11.4562	1.82702	0.639198	2.85829	0.00425926	0.0220553	Hoxc13	15422	ENSMUSG00000001655	homeobox C13	Up-regulated
127.924	-1.1706	0.525735	-2.2266	0.0259743	0.0858496	Hoxc6	15425	ENSMUSG00000001661	homeobox C6	Not significant
245.087	0.204709	0.217132	0.942785	0.345791	0.537153	Gstt1	14871	ENSMUSG00000001663	glutathione S-transferase, theta 1	Not significant
114.129	0.23424	0.37759	0.620357	0.535023	0.706194	Gstt3	103140	ENSMUSG00000001665	glutathione S-transferase, theta 3	Not significant
939.529	0.0283888	0.228966	0.123987	0.901326	0.950548	Ddt	13202	ENSMUSG00000001666	D-dopachrome tautomerase	Not significant
46.0061	0.443894	0.338804	1.31018	0.190135	0.361527	Marveld3	73608	ENSMUSG00000001672	MARVEL (membrane-associating) domain containing 3	Not significant
4803.96	-0.505584	0.118769	-4.25688	2.07299e-05	0.000370086	Ddx18	66942	ENSMUSG00000001674	DEAD box helicase 18	Down-regulated
1203.96	0.421503	0.132295	3.18608	0.00144214	0.00975721	Ubl3	24109	ENSMUSG00000001687	ubiquitin-like 3	Up-regulated
504.18	-0.280184	0.216455	-1.29442	0.195519	0.367964	Gramd3	107022	ENSMUSG00000001700	GRAM domain containing 3	Not significant
1787.59	0.0435912	0.256099	0.170212	0.864843	0.929772	Eef1e1	66143	ENSMUSG00000001707	eukaryotic translation elongation factor 1 epsilon 1	Not significant
2117.79	1.32926	0.33608	3.95519	7.64745e-05	0.0010221	Akt1	11651	ENSMUSG00000001729	thymoma viral proto-oncogene 1	Up-regulated
10.1887	2.50177	0.678222	3.68871	0.000225391	0.00236258	Cldn15	60363	ENSMUSG00000001739	claudin 15	Up-regulated
158.226	1.1549	0.502874	2.2966	0.0216416	0.0747799	Tcirg1	27060	ENSMUSG00000001750	T cell, immune regulator 1, ATPase, H+ transporting, lysosomal V0 protein A3	Not significant
151.916	1.22819	0.355277	3.45699	0.000546252	0.0046525	Naglu	27419	ENSMUSG00000001751	alpha-N-acetylglucosaminidase (Sanfilippo disease IIIB)	Up-regulated
740.875	0.775521	0.221146	3.50683	0.000453475	0.00402342	Coasy	71743	ENSMUSG00000001755	Coenzyme A synthase	Up-regulated
872.383	1.72631	0.470465	3.66936	0.000243156	0.00250728	Smo	319757	ENSMUSG00000001761	smoothened, frizzled class receptor	Up-regulated
163.211	1.40862	0.325627	4.32586	1.51939e-05	0.000291085	Tspan33	232670	ENSMUSG00000001763	tetraspanin 33	Up-regulated
2251.83	-0.378783	0.133388	-2.8397	0.00451561	0.0229773	Crnkl1	66877	ENSMUSG00000001767	crooked neck pre-mRNA splicing factor 1	Down-regulated
211.005	0.314042	0.29586	1.06145	0.288483	0.476799	Rin2	74030	ENSMUSG00000001768	Ras and Rab interactor 2	Not significant
2704.43	-0.848623	0.202657	-4.18749	2.82055e-05	0.000469293	Chordc1	66917	ENSMUSG00000001774	cysteine and histidine-rich domain (CHORD)-containing, zinc-binding protein 1	Down-regulated
6252.86	-0.0240264	0.144356	-0.166438	0.867812	0.931667	Rtcb	28088	ENSMUSG00000001783	RNA 2',3'-cyclic phosphate and 5'-OH ligase	Not significant
3338.79	-0.265544	0.116151	-2.2862	0.0222428	0.0763719	Pwp1	103136	ENSMUSG00000001785	PWP1 homolog, endonuclein	Not significant
317.765	-0.442883	0.182613	-2.42525	0.0152978	0.0576517	Fbxo7	69754	ENSMUSG00000001786	F-box protein 7	Not significant
2851.81	0.138134	0.152234	0.907377	0.364208	0.555065	Capns1	12336	ENSMUSG00000001794	calpain, small subunit 1	Not significant
663.462	2.0026	0.61769	3.24208	0.00118662	0.00838202	Lrp3	435965	ENSMUSG00000001802	low density lipoprotein receptor-related protein 3	Up-regulated
32.9444	0.646098	0.453759	1.42388	0.154482	0.313324	Hoxd13	15433	ENSMUSG00000001819	homeobox D13	Not significant
350.75	-0.0535148	0.45216	-0.118354	0.905787	0.952931	Folr1	14275	ENSMUSG00000001827	folate receptor 1 (adult)	Not significant
2217.51	0.0781444	0.242795	0.321853	0.747564	0.858112	Clpb	20480	ENSMUSG00000001829	ClpB caseinolytic peptidase B	Not significant
4287.67	-0.718763	0.278006	-2.58543	0.00972588	0.0410018	Septin7	235072	ENSMUSG00000001833	septin 7	Down-regulated
301.267	0.160481	0.190641	0.841797	0.399902	0.589094	Zdhhc4	72881	ENSMUSG00000001844	zinc finger, DHHC domain containing 4	Not significant
4851.03	-0.301929	0.127569	-2.36678	0.0179435	0.0652593	Rac1	19353	ENSMUSG00000001847	Rac family small GTPase 1	Not significant
904.619	0.18617	0.300623	0.619281	0.535731	0.706507	Nup214	227720	ENSMUSG00000001855	nucleoporin 214	Not significant
1153.27	-0.0861489	0.30724	-0.280396	0.779173	0.87965	Aif1l	108897	ENSMUSG00000001864	allograft inflammatory factor 1-like	Not significant
145.935	0.963567	0.576296	1.672	0.0945245	0.221059	Ltbp1	268977	ENSMUSG00000001870	latent transforming growth factor beta binding protein 1	Not significant
1631.07	-0.37156	0.141316	-2.62928	0.00855662	0.0372828	Ugp2	216558	ENSMUSG00000001891	UDP-glucose pyrophosphorylase 2	Down-regulated
65.938	-0.133791	0.357531	-0.374209	0.708249	0.830487	Kcnh6	192775	ENSMUSG00000001901	potassium voltage-gated channel, subfamily H (eag-related), member 6	Not significant
1386.47	0.0897984	0.204725	0.438628	0.660931	0.798285	Trmt1	212528	ENSMUSG00000001909	tRNA methyltransferase 1	Not significant
2137.55	1.24653	0.320691	3.887	0.000101491	0.00125792	Nacc1	66830	ENSMUSG00000001910	nucleus accumbens associated 1, BEN and BTB (POZ) domain containing	Up-regulated
189.681	6.10017	1.45348	4.19695	2.70531e-05	0.000456327	Nfix	18032	ENSMUSG00000001911	nuclear factor I/X	Up-regulated
566.148	0.995186	0.314561	3.16373	0.00155762	0.0103948	Slc1a5	20514	ENSMUSG00000001918	solute carrier family 1 (neutral amino acid transporter), member 5	Up-regulated
17563.1	0.195835	0.244993	0.799352	0.424087	0.611703	Uba1	22201	ENSMUSG00000001924	ubiquitin-like modifier activating enzyme 1	Not significant
679.71	-0.297037	0.184339	-1.61136	0.107101	0.242088	Siae	22619	ENSMUSG00000001942	sialic acid acetylesterase	Not significant
18.6695	-0.441289	0.606022	-0.728173	0.466508	0.648084	Esam	69524	ENSMUSG00000001946	endothelial cell-specific adhesion molecule	Not significant
157.682	-0.0668761	0.423988	-0.157731	0.874669	0.936233	Spa17	20686	ENSMUSG00000001948	sperm autoantigenic protein 17	Not significant
1663.87	0.00779453	0.159611	0.0488346	0.961051	0.981449	Fam50a	108160	ENSMUSG00000001962	family with sequence similarity 50, member A	Not significant
1690	0.0150995	0.186145	0.0811169	0.935349	0.9694	Emd	13726	ENSMUSG00000001964	emerin	Not significant
561.488	0.185685	0.162633	1.14174	0.253562	0.437356	Taco1	70207	ENSMUSG00000001983	translational activator of mitochondrially encoded cytochrome c oxidase I	Not significant
1231.91	1.76396	0.334314	5.27635	1.3178e-07	6.53334e-06	Grik3	14807	ENSMUSG00000001985	glutamate receptor, ionotropic, kainate 3	Up-regulated
541.672	-0.793393	0.275771	-2.877	0.00401482	0.0211174	Gria3	53623	ENSMUSG00000001986	glutamate receptor, ionotropic, AMPA3 (alpha 3)	Down-regulated
51.3549	1.57984	0.400367	3.94597	7.94769e-05	0.00104885	Npas1	18142	ENSMUSG00000001988	neuronal PAS domain protein 1	Up-regulated
1687.15	1.35366	0.335976	4.02903	5.60083e-05	0.000796436	Sipa1l2	244668	ENSMUSG00000001995	signal-induced proliferation-associated 1 like 2	Up-regulated
394.357	-0.482041	0.243519	-1.97948	0.0477621	0.134628	Ap4e1	108011	ENSMUSG00000001998	adaptor-related protein complex AP-4, epsilon 1	Not significant
260.296	-0.56243	0.254364	-2.21112	0.0270272	0.0882172	Blvra	109778	ENSMUSG00000001999	biliverdin reductase A	Not significant
2624.53	0.459802	0.409372	1.12319	0.261357	0.446441	Pdzd4	245469	ENSMUSG00000002006	PDZ domain containing 4	Not significant
2544.02	-0.242734	0.158637	-1.53013	0.125986	0.27121	Idh3g	15929	ENSMUSG00000002010	isocitrate dehydrogenase 3 (NAD+), gamma	Not significant
1402.22	-0.216963	0.208343	-1.04137	0.297702	0.486176	Ssr4	20832	ENSMUSG00000002014	signal sequence receptor, delta	Not significant
2962.36	-0.270109	0.143543	-1.88173	0.0598732	0.159116	Bcap31	27061	ENSMUSG00000002015	B cell receptor associated protein 31	Not significant
1843.32	-0.215538	0.132081	-1.63186	0.102709	0.234556	Fam98a	72722	ENSMUSG00000002017	family with sequence similarity 98, member A	Not significant
648.839	0.799269	0.427951	1.86767	0.0618085	0.162873	Kmt2a	214162	ENSMUSG00000002028	lysine (K)-specific methyltransferase 2A	Not significant
1879.93	-0.375757	0.228097	-1.64735	0.0994852	0.229155	Ift46	76568	ENSMUSG00000002031	intraflagellar transport 46	Not significant
34.8391	1.2738	0.49555	2.57047	0.010156	0.0423889	Tmem25	71687	ENSMUSG00000002032	transmembrane protein 25	Up-regulated
331.854	0.418144	0.234743	1.78129	0.0748656	0.18758	Trappc6a	67091	ENSMUSG00000002043	trafficking protein particle complex 6A	Not significant
5827.23	0.287117	0.272081	1.05526	0.291306	0.479619	Supt6	20926	ENSMUSG00000002052	SPT6, histone chaperone and transcription elongation factor	Not significant
1304.78	-0.111502	0.192238	-0.580018	0.561903	0.725809	Spag5	54141	ENSMUSG00000002055	sperm associated antigen 5	Not significant
747.226	0.971638	0.318824	3.04757	0.002307	0.0138618	Unc119	22248	ENSMUSG00000002058	unc-119 lipid binding chaperone	Up-regulated
690.525	-0.206783	0.227074	-0.910641	0.362485	0.553592	Rab34	19376	ENSMUSG00000002059	RAB34, member RAS oncogene family	Not significant
1397.38	-0.13158	0.176208	-0.746727	0.455228	0.638181	Sdf2	20316	ENSMUSG00000002064	stromal cell derived factor 2	Not significant
1255.75	0.258523	0.171716	1.50553	0.132189	0.280715	Ccne1	12447	ENSMUSG00000002068	cyclin E1	Not significant
192.643	2.70838	0.514983	5.25917	1.44708e-07	7.03177e-06	Bbc3	170770	ENSMUSG00000002083	BCL2 binding component 3	Up-regulated
7388.83	-0.217938	0.145941	-1.49334	0.135349	0.284941	Psmc3	19182	ENSMUSG00000002102	proteasome (prosome, macropain) 26S subunit, ATPase 3	Not significant
975.709	-0.750313	0.19101	-3.92812	8.56108e-05	0.00110399	Acp2	11432	ENSMUSG00000002103	acid phosphatase 2, lysosomal	Down-regulated
135.411	1.30939	0.422528	3.09894	0.00194218	0.0122376	Slc39a13	68427	ENSMUSG00000002105	solute carrier family 39 (metal ion transporter), member 13	Up-regulated
1476.97	-0.556411	0.312294	-1.78169	0.0747999	0.187511	Celf2	14007	ENSMUSG00000002107	CUGBP, Elav-like family member 2	Not significant
44.2284	-0.536305	0.479718	-1.11796	0.263585	0.448841	Nr1h3	22259	ENSMUSG00000002108	nuclear receptor subfamily 1, group H, member 3	Not significant
63.0191	-0.127558	0.300467	-0.424532	0.671178	0.805161	Ddb2	107986	ENSMUSG00000002109	damage specific DNA binding protein 2	Not significant
4033.45	0.442613	0.143204	3.09079	0.00199624	0.0124765	Sf3a1	67465	ENSMUSG00000002129	splicing factor 3a, subunit 1	Up-regulated
649.141	0.055276	0.218642	0.252815	0.800411	0.893215	Stat6	20852	ENSMUSG00000002147	signal transducer and activator of transcription 6	Not significant
101.729	-0.181227	0.297806	-0.608539	0.54283	0.711799	Clgn	12745	ENSMUSG00000002190	calmegin	Not significant
31.8279	0.154452	0.38382	0.402406	0.687385	0.816963	Napsa	16541	ENSMUSG00000002204	napsin A aspartic peptidase	Not significant
385.297	-0.025121	0.143797	-0.174698	0.861317	0.927497	Vrk3	101568	ENSMUSG00000002205	vaccinia related kinase 3	Not significant
224.495	0.462488	0.320131	1.44468	0.148547	0.304417	Smg9	71997	ENSMUSG00000002210	SMG9 nonsense mediated mRNA decay factor	Not significant
978.913	0.387352	0.233252	1.66066	0.0967817	0.225083	Paxip1	55982	ENSMUSG00000002221	PAX interacting (with transcription-activation domain) protein 1	Not significant
1992.61	0.349002	0.177117	1.97046	0.0487862	0.13658	Rmnd5a	68477	ENSMUSG00000002222	required for meiotic nuclear division 5 homolog A	Not significant
95.8243	0.238424	0.420017	0.567654	0.57027	0.732042	Mov10	17454	ENSMUSG00000002227	Mov10 RISC complex RNA helicase	Not significant
20.2341	0.563333	1.0311	0.546341	0.584832	0.744225	Ppm1j	71887	ENSMUSG00000002228	protein phosphatase 1J	Not significant
741.123	-0.168436	0.227688	-0.739768	0.459441	0.641695	Rhoc	11853	ENSMUSG00000002233	ras homolog family member C	Not significant
96.0268	1.31371	0.594422	2.21007	0.0271003	0.0883576	Tead3	21678	ENSMUSG00000002249	TEA domain family member 3	Not significant
222.924	1.43718	0.451956	3.17991	0.00147322	0.00992173	Ppard	19015	ENSMUSG00000002250	peroxisome proliferator activator receptor delta	Up-regulated
34.175	-0.930048	0.575336	-1.61653	0.10598	0.240454	Def6	23853	ENSMUSG00000002257	differentially expressed in FDCP 6	Not significant
1618.48	-0.700858	0.34285	-2.04421	0.0409328	0.120162	Peg3	18616	ENSMUSG00000002265	paternally expressed 3	Not significant
27.7437	-0.730223	0.837223	-0.872197	0.383101	0.573674	Zim1	22776	ENSMUSG00000002266	zinc finger, imprinted 1	Not significant
830.022	1.90213	0.371328	5.12251	3.01491e-07	1.26773e-05	Metrn	70083	ENSMUSG00000002274	meteorin, glial cell differentiation regulator	Up-regulated
375.265	-0.17199	0.160173	-1.07377	0.282924	0.47005	Lmf1	76483	ENSMUSG00000002279	lipase maturation factor 1	Not significant
599.561	0.230168	0.220296	1.04481	0.296109	0.484762	Ciao3	67563	ENSMUSG00000002280	cytosolic iron-sulfur assembly component 3	Not significant
94.6796	-0.332759	0.639865	-0.520046	0.603032	0.757407	Angptl4	57875	ENSMUSG00000002289	angiopoietin-like 4	Not significant
2075.25	-0.826336	0.149977	-5.50976	3.59316e-08	2.2534e-06	Dbf4	27214	ENSMUSG00000002297	DBF4 zinc finger	Down-regulated
1086.33	-0.0442033	0.265977	-0.166193	0.868005	0.931684	Daxx	13163	ENSMUSG00000002307	Fas death domain-associated protein	Not significant
1357	0.192085	0.171027	1.12312	0.261385	0.446441	Cd320	54219	ENSMUSG00000002308	CD320 antigen	Not significant
1573.08	0.464278	0.261263	1.77705	0.0755594	0.188963	Ipo4	75751	ENSMUSG00000002319	importin 4	Not significant
836.4	0.440468	0.209702	2.10045	0.0356893	0.108867	Tm9sf1	74140	ENSMUSG00000002320	transmembrane 9 superfamily member 1	Not significant
31.2595	0.594691	0.601761	0.988252	0.323029	0.513088	Rec8	56739	ENSMUSG00000002324	REC8 meiotic recombination protein	Not significant
66.9446	1.0897	0.289256	3.76726	0.000165047	0.00184328	Irf9	16391	ENSMUSG00000002325	interferon regulatory factor 9	Up-regulated
736.896	-0.30196	0.203654	-1.48271	0.138151	0.289046	Gmpr2	105446	ENSMUSG00000002326	guanosine monophosphate reductase 2	Not significant
538.173	-0.410162	0.234233	-1.75108	0.0799317	0.196812	Mdp1	67881	ENSMUSG00000002329	magnesium-dependent phosphatase 1	Not significant
687.865	0.247498	0.191208	1.2944	0.195529	0.367964	Dhrs1	52585	ENSMUSG00000002332	dehydrogenase/reductase (SDR family) member 1	Not significant
1565.92	1.77869	0.597247	2.97814	0.00290001	0.0164569	Ncan	13004	ENSMUSG00000002341	neurocan	Up-regulated
425.613	1.92424	0.341081	5.6416	1.68473e-08	1.2697e-06	Tmem161a	234371	ENSMUSG00000002342	transmembrane protein 161A	Up-regulated
625.224	1.18523	0.292004	4.05896	4.92913e-05	0.000720467	Armc6	76813	ENSMUSG00000002343	armadillo repeat containing 6	Up-regulated
615.427	0.0106025	0.166164	0.0638074	0.949124	0.976111	Borcs8	72368	ENSMUSG00000002345	BLOC-1 related complex subunit 8	Not significant
40.528	1.31471	0.360566	3.64624	0.000266102	0.00267469	Slc25a42	73095	ENSMUSG00000002346	solute carrier family 25, member 42	Up-regulated
248.994	-0.269131	0.180375	-1.49206	0.135682	0.285427	Snx9	66616	ENSMUSG00000002365	sorting nexin 9	Not significant
2022.84	0.556893	0.160641	3.46669	0.000526905	0.00452713	Ranbp3	71810	ENSMUSG00000002372	RAN binding protein 3	Up-regulated
2030.32	-0.045658	0.217168	-0.210243	0.833478	0.911249	Ndufa11	69875	ENSMUSG00000002379	NADH:ubiquinone oxidoreductase subunit A11	Not significant
34.8988	0.290794	0.593033	0.490351	0.623885	0.773014	Bmp8b	12164	ENSMUSG00000002384	bone morphogenetic protein 8b	Not significant
667.32	2.06406	0.878998	2.3482	0.0188646	0.0676701	Nr2f6	13864	ENSMUSG00000002393	nuclear receptor subfamily 2, group F, member 6	Not significant
799.129	-0.0835888	0.167286	-0.499676	0.617303	0.768944	Use1	67023	ENSMUSG00000002395	unconventional SNARE in the ER 1 homolog (S. cerevisiae)	Not significant
167.337	0.661842	0.347107	1.90674	0.0565545	0.15217	Ocel1	77090	ENSMUSG00000002396	occludin/ELL domain containing 1	Not significant
175.422	2.08363	0.984776	2.11585	0.034358	0.105681	Dyrk1b	13549	ENSMUSG00000002409	dual-specificity tyrosine-(Y)-phosphorylation regulated kinase 1b	Not significant
693.486	-0.437138	0.24499	-1.78431	0.0743731	0.18669	Braf	109880	ENSMUSG00000002413	Braf transforming gene	Not significant
873.986	0.0605205	0.278946	0.216961	0.828239	0.90809	Ndufb2	68198	ENSMUSG00000002416	NADH:ubiquinone oxidoreductase subunit B2	Not significant
1468.62	-0.906536	0.263392	-3.44178	0.000577904	0.0048656	Hltf	20585	ENSMUSG00000002428	helicase-like transcription factor	Down-regulated
3719.56	0.0714987	0.20478	0.349148	0.726978	0.844647	Prpf6	68879	ENSMUSG00000002455	pre-mRNA splicing factor 6	Not significant
458.583	-0.539571	0.245693	-2.19612	0.0280831	0.0907553	Rgs19	56470	ENSMUSG00000002458	regulator of G-protein signaling 19	Not significant
89.7941	-0.770605	0.401973	-1.91706	0.0552307	0.14979	Rgs20	58175	ENSMUSG00000002459	regulator of G-protein signaling 20	Not significant
79.2987	0.166017	0.284173	0.58421	0.559079	0.723869	Abhd3	106861	ENSMUSG00000002475	abhydrolase domain containing 3	Not significant
5322.21	-0.394297	0.288759	-1.36549	0.172099	0.338019	Snrpd1	20641	ENSMUSG00000002477	small nuclear ribonucleoprotein D1	Not significant
550.299	0.567063	0.302043	1.87742	0.0604603	0.160154	Tchp	77832	ENSMUSG00000002486	trichoplein, keratin filament binding	Not significant
521.215	-0.0443609	0.242435	-0.182981	0.854813	0.924488	Tiam1	21844	ENSMUSG00000002489	T cell lymphoma invasion and metastasis 1	Not significant
1474.32	1.23344	0.209315	5.89274	3.79851e-09	3.52805e-07	Tsc2	22084	ENSMUSG00000002496	TSC complex subunit 2	Up-regulated
90.3531	1.78472	0.505481	3.53073	0.00041442	0.00376804	Slc9a3r2	65962	ENSMUSG00000002504	solute carrier family 9 (sodium/hydrogen exchanger), member 3 regulator 2	Up-regulated
3496.33	0.348614	0.166371	2.0954	0.0361354	0.109859	Puf60	67959	ENSMUSG00000002524	poly-U binding splicing factor 60	Not significant
918.639	0.79123	0.203852	3.8814	0.000103858	0.00127648	Golga2	99412	ENSMUSG00000002546	golgi autoantigen, golgin subfamily a, 2	Up-regulated
1230.68	0.521216	0.1798	2.89886	0.0037452	0.0199857	Uck1	22245	ENSMUSG00000002550	uridine-cytidine kinase 1	Up-regulated
12.0196	0.500597	0.581954	0.8602	0.389679	0.580091	Scin	20259	ENSMUSG00000002565	scinderin	Not significant
140.447	1.47924	1.00997	1.46465	0.143017	0.296392	Ikzf4	22781	ENSMUSG00000002578	IKAROS family zinc finger 4	Not significant
991.196	0.481055	0.263641	1.82466	0.0680527	0.175421	Mien1	103742	ENSMUSG00000002580	migration and invasion enhancer 1	Not significant
239.214	0.394221	0.307945	1.28017	0.200486	0.374651	Axl	26362	ENSMUSG00000002602	AXL receptor tyrosine kinase	Not significant
43.5303	0.555272	0.439739	1.26273	0.206686	0.382244	Tgfb1	21803	ENSMUSG00000002603	transforming growth factor, beta 1	Not significant
628.248	1.37651	0.393733	3.49604	0.000472222	0.00416458	Ccdc97	52132	ENSMUSG00000002608	coiled-coil domain containing 97	Up-regulated
318.458	-0.674028	0.330152	-2.04157	0.0411943	0.12076	Zfp40	22700	ENSMUSG00000002617	zinc finger protein 40	Not significant
813.751	-0.0100143	0.158766	-0.0630757	0.949706	0.976374	Akap8l	54194	ENSMUSG00000002625	A kinase (PRKA) anchor protein 8-like	Not significant
662.631	0.232	0.159351	1.4559	0.14542	0.299809	Pdcd2l	68079	ENSMUSG00000002635	programmed cell death 2-like	Not significant
2014.98	-0.17729	0.162343	-1.09207	0.274803	0.460832	Gtf2f1	98053	ENSMUSG00000002658	general transcription factor IIF, polypeptide 1	Not significant
1550.58	-0.0933388	0.16054	-0.581404	0.560968	0.725305	Clpp	53895	ENSMUSG00000002660	caseinolytic mitochondrial matrix peptidase proteolytic subunit	Not significant
437.716	0.518147	0.22827	2.26988	0.0232146	0.0786594	Alkbh7	66400	ENSMUSG00000002661	alkB homolog 7	Not significant
15.7541	0.947761	0.609266	1.55558	0.119808	0.261947	Pspn	19197	ENSMUSG00000002664	persephin	Not significant
67.6969	-0.639569	0.425788	-1.50208	0.133075	0.282034	Dennd1c	70785	ENSMUSG00000002668	DENN/MADD domain containing 1C	Not significant
804.339	-0.165792	0.242286	-0.684283	0.493797	0.672651	Med6	69792	ENSMUSG00000002679	mediator complex subunit 6	Not significant
191.486	0.206234	0.201105	1.0255	0.305126	0.494175	Prkd1	18760	ENSMUSG00000002688	protein kinase D1	Not significant
18.1603	-0.251644	1.47859	-0.170192	0.864859	0.929772	Lcp2	16822	ENSMUSG00000002699	lymphocyte cytosolic protein 2	Not significant
7182.34	-0.835529	0.177079	-4.71839	2.37719e-06	6.66752e-05	Cse1l	110750	ENSMUSG00000002718	chromosome segregation 1-like (S. cerevisiae)	Down-regulated
924.346	-0.10449	0.201255	-0.519193	0.603626	0.757906	Naa20	67877	ENSMUSG00000002728	N(alpha)-acetyltransferase 20, NatB catalytic subunit	Not significant
1157.59	-0.444068	0.134221	-3.30849	0.000938018	0.0070357	Prkra	23992	ENSMUSG00000002731	protein kinase, interferon inducible double stranded RNA dependent activator	Down-regulated
28.7371	-0.685245	0.612085	-1.11953	0.262916	0.448065	Fkbp7	14231	ENSMUSG00000002732	FK506 binding protein 7	Not significant
640.96	-0.551703	0.162437	-3.3964	0.000682781	0.00551752	Plekha3	83435	ENSMUSG00000002733	pleckstrin homology domain-containing, family A (phosphoinositide binding specific) member 3	Down-regulated
4374.94	0.219127	0.132789	1.65018	0.0989056	0.228393	Ykt6	56418	ENSMUSG00000002741	YKT6 v-SNARE homolog (S. cerevisiae)	Not significant
3110.68	0.400936	0.195406	2.05181	0.0401879	0.11864	Baz1b	22385	ENSMUSG00000002748	bromodomain adjacent to zinc finger domain, 1B	Not significant
601.06	2.291	0.763088	3.00228	0.00267967	0.0155125	Pex6	224824	ENSMUSG00000002763	peroxisomal biogenesis factor 6	Up-regulated
1546.32	0.23316	0.182242	1.2794	0.200756	0.37506	Mrpl2	27398	ENSMUSG00000002767	mitochondrial ribosomal protein L2	Not significant
1818.1	-0.0996532	0.249137	-0.399994	0.689161	0.817966	Mea1	17256	ENSMUSG00000002768	male enhanced antigen 1	Not significant
27.9557	0.558262	0.507683	1.09963	0.271495	0.457	Grin2d	14814	ENSMUSG00000002771	glutamate receptor, ionotropic, NMDA2D (epsilon 4)	Not significant
1305.37	-0.280684	0.253965	-1.10521	0.269069	0.454204	Kdelr1	68137	ENSMUSG00000002778	KDEL (Lys-Asp-Glu-Leu) endoplasmic reticulum protein retention receptor 1	Not significant
156.181	1.12967	0.371443	3.0413	0.00235557	0.0140634	Tmem143	70209	ENSMUSG00000002781	transmembrane protein 143	Up-regulated
699.579	-0.22267	0.306932	-0.725472	0.468163	0.649672	Ggct	110175	ENSMUSG00000002797	gamma-glutamyl cyclotransferase	Not significant
214.552	1.57788	0.712856	2.21346	0.026866	0.0878238	Jag2	16450	ENSMUSG00000002799	jagged 2	Not significant
230.657	0.453522	0.389306	1.16495	0.24404	0.425684	Btbd6	399566	ENSMUSG00000002803	BTB (POZ) domain containing 6	Not significant
1364.1	-0.326065	0.400087	-0.814987	0.41508	0.604295	Nudt14	66174	ENSMUSG00000002804	nudix (nucleoside diphosphate linked moiety X)-type motif 14	Not significant
263.235	-0.814877	0.26502	-3.07477	0.00210664	0.0129895	Epdr1	105298	ENSMUSG00000002808	ependymin related protein 1 (zebrafish)	Down-regulated
1460.08	0.296877	0.267147	1.11129	0.266444	0.451456	Flii	14248	ENSMUSG00000002812	flightless I actin binding protein	Not significant
777.938	0.156413	0.249942	0.625796	0.531449	0.703057	Top3a	21975	ENSMUSG00000002814	topoisomerase (DNA) III alpha	Not significant
671.999	2.35424	0.316942	7.42798	1.10265e-13	7.70539e-11	Atg4d	235040	ENSMUSG00000002820	autophagy related 4D, cysteine peptidase	Up-regulated
490.736	0.172938	0.221217	0.78176	0.434355	0.620814	Qtrt1	60507	ENSMUSG00000002825	queuine tRNA-ribosyltransferase catalytic subunit 1	Not significant
1667.8	0.665568	0.215982	3.0816	0.00205894	0.0127813	Hdgfl2	15193	ENSMUSG00000002833	HDGF like 2	Up-regulated
1966.05	0.723485	0.29763	2.43082	0.0150646	0.0570657	Chaf1a	27221	ENSMUSG00000002835	chromatin assembly factor 1, subunit A (p150)	Not significant
2422.09	0.354597	0.180446	1.96512	0.0494006	0.13785	Adprh	11544	ENSMUSG00000002844	ADP-ribosylarginine hydrolase	Not significant
857.82	0.060454	0.171697	0.352098	0.724765	0.843318	Tmem39a	67846	ENSMUSG00000002845	transmembrane protein 39a	Not significant
915.738	0.189893	0.165009	1.1508	0.249813	0.433232	Timmdc1	76916	ENSMUSG00000002846	translocase of inner mitochondrial membrane domain containing 1	Not significant
5568.59	0.420615	0.22651	1.85694	0.0633197	0.165991	Mcm2	17216	ENSMUSG00000002870	minichromosome maintenance complex component 2	Not significant
235.895	1.00767	0.344877	2.92182	0.00347996	0.01887	Tpra1	24100	ENSMUSG00000002871	transmembrane protein, adipocyte asscociated 1	Up-regulated
509.835	-0.633965	0.229893	-2.75765	0.0058219	0.0279387	Nab1	17936	ENSMUSG00000002881	Ngfi-A binding protein 1	Down-regulated
113.737	0.4686	0.269453	1.73908	0.0820213	0.200287	Adgre5	26364	ENSMUSG00000002885	adhesion G protein-coupled receptor E5	Not significant
543.893	1.38681	0.48894	2.83637	0.00456298	0.0231862	Il17ra	16172	ENSMUSG00000002897	interleukin 17 receptor A	Up-regulated
490.949	0.102936	0.271875	0.378615	0.704974	0.828364	Lamb1	16777	ENSMUSG00000002900	laminin B1	Not significant
265.661	1.25256	0.404759	3.09459	0.00197088	0.0123537	Kcnn1	84036	ENSMUSG00000002908	potassium intermediate/small conductance calcium-activated channel, subfamily N, member 1	Up-regulated
87.5457	1.01252	0.327824	3.08862	0.00201089	0.012536	Arrdc2	70807	ENSMUSG00000002910	arrestin domain containing 2	Up-regulated
630.371	0.529667	0.28843	1.83638	0.0663017	0.171995	Map2k7	26400	ENSMUSG00000002948	mitogen-activated protein kinase kinase 7	Not significant
947.513	-0.238119	0.146173	-1.62902	0.103309	0.235705	Timm44	21856	ENSMUSG00000002949	translocase of inner mitochondrial membrane 44	Not significant
2907.16	0.277753	0.233797	1.18801	0.234831	0.414	Ap2a2	11772	ENSMUSG00000002957	adaptor-related protein complex 2, alpha 2 subunit	Not significant
401.804	0.0789388	0.182349	0.4329	0.665087	0.800735	Pnkp	59047	ENSMUSG00000002963	polynucleotide kinase 3'- phosphatase	Not significant
1343.83	1.86537	0.422166	4.41858	9.93507e-06	0.000207985	Med25	75613	ENSMUSG00000002968	mediator complex subunit 25	Up-regulated
49.6084	2.2861	0.674562	3.38901	0.000701442	0.00562495	Bcam	57278	ENSMUSG00000002980	basal cell adhesion molecule	Up-regulated
2976.12	0.857694	0.339927	2.52317	0.0116303	0.0471086	Clptm1	56457	ENSMUSG00000002981	cleft lip and palate associated transmembrane protein 1	Up-regulated
100.456	0.976223	0.326288	2.99191	0.0027724	0.0159236	Relb	19698	ENSMUSG00000002983	avian reticuloendotheliosis viral (v-rel) oncogene related B	Up-regulated
1488.54	1.34928	0.418785	3.2219	0.00127344	0.00887779	Tomm40	53333	ENSMUSG00000002984	translocase of outer mitochondrial membrane 40	Up-regulated
1759.05	0.0206711	0.318986	0.0648025	0.948331	0.975862	Apoe	11816	ENSMUSG00000002985	apolipoprotein E	Not significant
1018.95	-0.28123	0.13952	-2.0157	0.0438316	0.126589	Hbp1	73389	ENSMUSG00000002996	high mobility group box transcription factor 1	Not significant
958.967	0.866367	0.357709	2.42199	0.0154358	0.0580299	Prkar2b	19088	ENSMUSG00000002997	protein kinase, cAMP dependent regulatory, type II beta	Not significant
1826.22	0.176403	0.18622	0.947283	0.343495	0.534698	Cdkn1b	12576	ENSMUSG00000003031	cyclin-dependent kinase inhibitor 1B	Not significant
23.2555	0.824734	0.558807	1.47588	0.139975	0.291698	Klf4	16600	ENSMUSG00000003032	Kruppel-like factor 4 (gut)	Not significant
2367.89	0.118471	0.112273	1.0552	0.291334	0.479619	Ap1m1	11767	ENSMUSG00000003033	adaptor-related protein complex AP-1, mu subunit 1	Not significant
2848.59	-0.178308	0.200118	-0.891014	0.372922	0.563904	Rab8a	17274	ENSMUSG00000003037	RAB8A, member RAS oncogene family	Not significant
8014.03	-0.123923	0.227624	-0.544421	0.586152	0.744759	Hmgn2	15331	ENSMUSG00000003038	high mobility group nucleosomal binding domain 2	Not significant
1985.02	-0.0715293	0.154309	-0.463547	0.642972	0.78685	Fam32a	67922	ENSMUSG00000003039	family with sequence similarity 32, member A	Not significant
37.7777	0.0989548	0.566689	0.174619	0.861379	0.927497	Elf3	13710	ENSMUSG00000003051	E74-like factor 3	Not significant
1110.32	-0.180934	0.2274	-0.795662	0.426228	0.613286	Stard3nl	76205	ENSMUSG00000003062	STARD3 N-terminal like	Not significant
1338.22	1.31201	0.196828	6.66575	2.63319e-11	6.2326e-09	Stk11	20869	ENSMUSG00000003068	serine/threonine kinase 11	Up-regulated
432.41	1.01822	0.40692	2.50227	0.01234	0.0492224	Efna2	13637	ENSMUSG00000003070	ephrin A2	Up-regulated
4583.41	0.216015	0.15358	1.40652	0.159569	0.320601	Atp5d	66043	ENSMUSG00000003072	ATP synthase, H+ transporting, mitochondrial F1 complex, delta subunit	Not significant
2045.62	0.294427	0.147578	1.99506	0.046036	0.130977	Ppp5c	19060	ENSMUSG00000003099	protein phosphatase 5, catalytic subunit	Not significant
675.474	0.34694	0.209449	1.65644	0.0976327	0.226452	Cdk12	69131	ENSMUSG00000003119	cyclin-dependent kinase 12	Not significant
180.577	1.34897	0.304289	4.4332	9.28437e-06	0.000198035	Lipe	16890	ENSMUSG00000003123	lipase, hormone sensitive	Up-regulated
6030.21	-0.40255	0.155	-2.59709	0.00940167	0.040073	Pafah1b2	18475	ENSMUSG00000003131	platelet-activating factor acetylhydrolase, isoform 1b, subunit 2	Down-regulated
99.2411	0.204069	0.343446	0.59418	0.552392	0.718775	Tbc1d8	54610	ENSMUSG00000003134	TBC1 domain family, member 8	Not significant
793.583	1.61568	0.428161	3.77354	0.000160949	0.00180852	Cnot11	52846	ENSMUSG00000003135	CCR4-NOT transcription complex, subunit 11	Up-regulated
10793.4	0.246693	0.193177	1.27703	0.201592	0.37619	Slc2a3	20527	ENSMUSG00000003153	solute carrier family 2 (facilitated glucose transporter), member 3	Not significant
213.866	0.910016	0.414229	2.19689	0.0280283	0.090618	Foxj2	60611	ENSMUSG00000003154	forkhead box J2	Not significant
1239.57	-0.243498	0.232747	-1.04619	0.295472	0.484205	Sri	109552	ENSMUSG00000003161	sorcin	Not significant
2955.44	0.930955	0.209192	4.45023	8.57768e-06	0.000187739	Dgcr2	13356	ENSMUSG00000003166	DiGeorge syndrome critical region gene 2	Up-regulated
516.096	0.0417975	0.21629	0.193248	0.846765	0.919375	Irf3	54131	ENSMUSG00000003184	interferon regulatory factor 3	Not significant
94.0568	0.240761	0.321384	0.749139	0.453774	0.637115	Bcl2l12	75736	ENSMUSG00000003190	BCL2-like 12 (proline rich)	Not significant
238.378	-0.9351	0.329207	-2.84047	0.00450478	0.0229381	Zfp959	224893	ENSMUSG00000003198	zinc finger protein 959	Down-regulated
1614.41	1.0358	0.19497	5.3126	1.08075e-07	5.58449e-06	Mpnd	68047	ENSMUSG00000003199	MPN domain containing	Up-regulated
1605.23	0.808053	0.22263	3.62958	0.000283885	0.00281107	Sh3gl1	20405	ENSMUSG00000003200	SH3-domain GRB2-like 1	Up-regulated
10.2943	0.0244829	0.574479	0.0426176	0.966006	0.983847	Ebi3	50498	ENSMUSG00000003206	Epstein-Barr virus induced gene 3	Not significant
389.561	-0.172742	0.201253	-0.858331	0.39071	0.580591	Yju2	72886	ENSMUSG00000003208	YJU2 splicing factor	Not significant
4293.01	-0.745411	0.286406	-2.60264	0.00925097	0.0396114	Ranbp2	19386	ENSMUSG00000003226	RAN binding protein 2	Down-regulated
382.489	0.365657	0.206076	1.77438	0.0760004	0.189798	Grk5	14773	ENSMUSG00000003228	G protein-coupled receptor kinase 5	Not significant
1422.08	1.15931	0.510726	2.26992	0.0232124	0.0786594	Dvl3	13544	ENSMUSG00000003233	dishevelled segment polarity protein 3	Not significant
1678.73	0.15035	0.247803	0.606731	0.544029	0.712761	Abcf3	27406	ENSMUSG00000003234	ATP-binding cassette, sub-family F (GCN20), member 3	Not significant
3920.13	0.0553086	0.118356	0.467305	0.640281	0.784782	Eif2b5	224045	ENSMUSG00000003235	eukaryotic translation initiation factor 2B, subunit 5 epsilon	Not significant
1725.99	0.038617	0.21756	0.1775	0.859116	0.926997	Cyth2	19158	ENSMUSG00000003269	cytohesin 2	Not significant
11.6124	0.174476	0.546594	0.319206	0.74957	0.859195	Sult2b1	54200	ENSMUSG00000003271	sulfotransferase family, cytosolic, 2B, member 1	Not significant
85.6264	1.25085	0.490089	2.55229	0.0107018	0.0441433	Car11	12348	ENSMUSG00000003273	carbonic anhydrase 11	Up-regulated
68.2916	-0.604106	0.352026	-1.71608	0.0861465	0.207212	Dlgap1	224997	ENSMUSG00000003279	DLG associated protein 1	Not significant
140.644	-1.09783	0.445462	-2.46449	0.013721	0.0532263	Plag1	56711	ENSMUSG00000003282	pleiomorphic adenoma gene 1	Not significant
78.2342	0.153856	0.313771	0.490346	0.623889	0.773014	Hck	15162	ENSMUSG00000003283	hemopoietic cell kinase	Not significant
1131.2	0.758457	0.189508	4.00224	6.27445e-05	0.000874718	Mrpl4	66163	ENSMUSG00000003299	mitochondrial ribosomal protein L4	Up-regulated
696.945	0.718262	0.222502	3.22812	0.00124606	0.00871224	Keap1	50868	ENSMUSG00000003308	kelch-like ECH-associated protein 1	Up-regulated
10.7801	0.100002	0.801864	0.124712	0.900751	0.950358	Ap1m2	11768	ENSMUSG00000003309	adaptor protein complex AP-1, mu 2 subunit	Not significant
5113.24	0.411617	0.253154	1.62596	0.103959	0.23671	Glg1	20340	ENSMUSG00000003316	golgi apparatus protein 1	Not significant
45.6396	0.467803	0.493861	0.947236	0.343518	0.534698	Atp8b3	67331	ENSMUSG00000003341	ATPase, class I, type 8B, member 3	Not significant
1221.27	1.92242	0.524917	3.66232	0.000249938	0.00255599	Btbd2	208198	ENSMUSG00000003344	BTB (POZ) domain containing 2	Up-regulated
2481.64	1.31463	0.308635	4.2595	2.04884e-05	0.000367116	Csnk1g2	103236	ENSMUSG00000003345	casein kinase 1, gamma 2	Up-regulated
1339.99	2.34364	0.341542	6.86195	6.7929e-12	2.07679e-09	Abhd17a	216169	ENSMUSG00000003346	abhydrolase domain containing 17A	Up-regulated
1000.59	0.715828	0.206467	3.46704	0.000526223	0.00452679	Mob3a	208228	ENSMUSG00000003348	MOB kinase activator 3A	Up-regulated
1412.29	0.908046	0.371626	2.44344	0.0145481	0.0556261	Cacnb3	12297	ENSMUSG00000003352	calcium channel, voltage-dependent, beta 3 subunit	Not significant
38.0159	0.171587	0.386782	0.443628	0.657312	0.795419	Ccdc65	105833	ENSMUSG00000003354	coiled-coil domain containing 65	Not significant
311.634	-0.297462	0.329788	-0.901979	0.367068	0.557864	Fkbp11	66120	ENSMUSG00000003355	FK506 binding protein 11	Not significant
2812.19	0.162138	0.178602	0.907814	0.363977	0.554888	Ddx23	74351	ENSMUSG00000003360	DEAD box helicase 23	Not significant
1231.6	0.627093	0.204474	3.06686	0.00216317	0.0132242	Pld3	18807	ENSMUSG00000003363	phospholipase D family, member 3	Up-regulated
785.152	0.59713	0.742627	0.804077	0.421352	0.609437	Grik5	14809	ENSMUSG00000003378	glutamate receptor, ionotropic, kainate 5 (gamma 2)	Not significant
7.99056	0.767451	1.17778	0.651609	0.514653	0.689957	Cd79a	12518	ENSMUSG00000003379	CD79A antigen (immunoglobulin-associated alpha)	Not significant
1562.29	0.386022	0.161915	2.3841	0.0171209	0.0628125	Rabac1	14470	ENSMUSG00000003380	Rab acceptor 1 (prenylated)	Not significant
392.672	0.866044	0.148499	5.83199	5.47714e-09	4.93111e-07	Etv3	27049	ENSMUSG00000003382	ets variant 3	Up-regulated
2619.7	0.375049	0.240129	1.56187	0.118319	0.259581	Prkcsh	19089	ENSMUSG00000003402	protein kinase C substrate 80K-H	Not significant
2788.97	1.3272	0.190441	6.96912	3.18937e-12	1.06373e-09	Elavl3	15571	ENSMUSG00000003410	ELAV like RNA binding protein 3	Up-regulated
271.219	-0.261561	0.313155	-0.835246	0.403579	0.592667	Rab3b	69908	ENSMUSG00000003411	RAB3B, member RAS oncogene family	Not significant
14.7024	-0.617678	0.775767	-0.796216	0.425907	0.613123	St8sia6	241230	ENSMUSG00000003418	ST8 alpha-N-acetyl-neuraminide alpha-2,8-sialyltransferase 6	Not significant
12.1345	-0.559159	0.666817	-0.838549	0.401722	0.59096	Fcgrt	14132	ENSMUSG00000003420	Fc fragment of IgG receptor and transporter	Not significant
753.531	0.234147	0.172331	1.35871	0.17424	0.340702	Nosip	66394	ENSMUSG00000003421	nitric oxide synthase interacting protein	Not significant
752.514	-0.0238201	0.164022	-0.145225	0.884533	0.941231	Pih1d1	68845	ENSMUSG00000003423	PIH1 domain containing 1	Not significant
18790	-0.173704	0.304403	-0.570639	0.568245	0.730553	Rps11	27207	ENSMUSG00000003429	ribosomal protein S11	Not significant
2969.32	0.371315	0.226289	1.64088	0.100821	0.231433	Supt5	20924	ENSMUSG00000003435	suppressor of Ty 5, DSIF elongation factor subunit	Not significant
422.323	1.63532	0.506451	3.22897	0.00124236	0.00869415	Dll3	13389	ENSMUSG00000003436	delta like canonical Notch ligand 3	Up-regulated
1659.37	0.192685	0.146855	1.31208	0.189494	0.360771	Paf1	54624	ENSMUSG00000003437	Paf1, RNA polymerase II complex component	Not significant
2373.1	0.362859	0.15575	2.32975	0.0198192	0.0701849	Timm50	66525	ENSMUSG00000003438	translocase of inner mitochondrial membrane 50	Not significant
721.921	-0.294942	0.199859	-1.47575	0.140011	0.291731	Med29	67224	ENSMUSG00000003444	mediator complex subunit 29	Not significant
891.406	-0.798141	0.252383	-3.16242	0.00156463	0.0104273	Bicd1	12121	ENSMUSG00000003452	BICD cargo adaptor 1	Down-regulated
1556.58	0.0869717	0.11808	0.736548	0.461397	0.643619	Ncstn	59287	ENSMUSG00000003458	nicastrin	Not significant
2748.67	0.0698917	0.116565	0.599594	0.548777	0.715911	Pex19	19298	ENSMUSG00000003464	peroxisomal biogenesis factor 19	Not significant
41.2103	1.18742	0.639884	1.85568	0.0634995	0.166403	Phyhip	105653	ENSMUSG00000003469	phytanoyl-CoA hydroxylase interacting protein	Not significant
73.6069	0.226671	0.440763	0.514268	0.607064	0.76058	Crhr2	12922	ENSMUSG00000003476	corticotropin releasing hormone receptor 2	Not significant
533.842	1.46559	0.307992	4.75854	1.94993e-06	5.74604e-05	Impdh1	23917	ENSMUSG00000003500	inosine monophosphate dehydrogenase 1	Up-regulated
512.076	-0.192618	0.18098	-1.0643	0.287191	0.47552	Dusp3	72349	ENSMUSG00000003518	dual specificity phosphatase 3 (vaccinia virus phosphatase VH1-related)	Not significant
155.024	0.517151	0.406451	1.27236	0.203246	0.37822	Prodh	19125	ENSMUSG00000003526	proline dehydrogenase	Not significant
954.119	0.529813	0.150657	3.51668	0.000436974	0.00391968	Ess2	27886	ENSMUSG00000003527	ess-2 splicing factor	Up-regulated
1793.32	0.825441	0.217158	3.80111	0.000144052	0.00164639	Slc25a1	13358	ENSMUSG00000003528	solute carrier family 25 (mitochondrial carrier, citrate transporter), member 1	Up-regulated
1249.09	0.183625	0.151464	1.21234	0.225382	0.403204	Dgcr6	13353	ENSMUSG00000003531	DiGeorge syndrome critical region gene 6	Not significant
4459.14	1.78575	0.33566	5.32012	1.03697e-07	5.41551e-06	Ddr1	12305	ENSMUSG00000003534	discoidin domain receptor family, member 1	Up-regulated
115.719	0.518734	0.604374	0.8583	0.390727	0.580591	Ier3	15937	ENSMUSG00000003541	immediate early response 3	Not significant
9.36241	2.69963	0.889754	3.03413	0.00241233	0.0143498	Fosb	14282	ENSMUSG00000003545	FBJ osteosarcoma oncogene B	Up-regulated
697.827	1.01215	0.306482	3.30248	0.000958337	0.00714614	Klc4	74764	ENSMUSG00000003546	kinesin light chain 4	Up-regulated
286.876	0.189918	0.290587	0.653566	0.513392	0.689235	Ercc1	13870	ENSMUSG00000003549	excision repair cross-complementing rodent repair deficiency, complementation group 1	Not significant
332.529	-0.706598	0.220131	-3.2099	0.00132782	0.00916974	As3mt	57344	ENSMUSG00000003559	arsenite methyltransferase	Down-regulated
699.534	0.309845	0.221307	1.40007	0.161494	0.323406	Homer3	26558	ENSMUSG00000003573	homer scaffolding protein 3	Not significant
467.293	1.20297	0.235855	5.10045	3.38848e-07	1.38899e-05	Crtc1	382056	ENSMUSG00000003575	CREB regulated transcription coactivator 1	Up-regulated
175.052	1.90263	0.553258	3.43895	0.000583972	0.00489588	Rnf215	71673	ENSMUSG00000003581	ring finger protein 215	Up-regulated
236.406	0.155597	0.253748	0.613194	0.539748	0.710051	Sec14l2	67815	ENSMUSG00000003585	SEC14-like lipid binding 2	Not significant
293.642	-0.499609	0.242746	-2.05815	0.0395756	0.117233	Aven	74268	ENSMUSG00000003604	apoptosis, caspase activation inhibitor	Not significant
34.3896	-0.511693	0.825964	-0.619511	0.53558	0.706507	Cp	12870	ENSMUSG00000003617	ceruloplasmin	Not significant
862.408	-0.337738	0.120878	-2.79404	0.00520537	0.0256978	Crot	74114	ENSMUSG00000003623	carnitine O-octanoyltransferase	Down-regulated
1340.31	0.935096	0.238014	3.92874	8.53911e-05	0.00110212	Rps6ka1	20111	ENSMUSG00000003644	ribosomal protein S6 kinase polypeptide 1	Up-regulated
17.7107	0.43955	0.498613	0.881545	0.378023	0.56897	Calb2	12308	ENSMUSG00000003657	calbindin 2	Not significant
7632.7	0.0697414	0.303123	0.230076	0.818033	0.902197	Snrnp200	320632	ENSMUSG00000003660	small nuclear ribonucleoprotein 200 (U5)	Not significant
1277.81	0.130785	0.179936	0.726842	0.467323	0.648813	Ciao1	26371	ENSMUSG00000003662	cytosolic iron-sulfur protein assembly 1	Not significant
754.029	1.41433	0.259662	5.44679	5.12863e-08	2.96309e-06	Taf6l	225895	ENSMUSG00000003680	TATA-box binding protein associated factor 6 like	Up-regulated
835.738	-0.196602	0.126588	-1.55308	0.120404	0.262818	Insig2	72999	ENSMUSG00000003721	insulin induced gene 2	Not significant
2972.65	-0.101921	0.163189	-0.624555	0.532263	0.703944	Kpna6	16650	ENSMUSG00000003731	karyopherin (importin) alpha 6	Not significant
317.71	0.741277	0.396712	1.86855	0.0616856	0.162748	Man1a	17155	ENSMUSG00000003746	mannosidase 1, alpha	Not significant
210.209	0.865199	0.228538	3.78579	0.000153219	0.00173093	Itpkc	233011	ENSMUSG00000003752	inositol 1,4,5-trisphosphate 3-kinase C	Up-regulated
267.311	0.969209	0.260996	3.7135	0.000204408	0.00217843	Coq8b	76889	ENSMUSG00000003762	coenzyme Q8B	Up-regulated
1537.7	0.193172	0.181981	1.0615	0.288465	0.476799	Brd8	78656	ENSMUSG00000003778	bromodomain containing 8	Not significant
4361.27	-0.208293	0.179753	-1.15877	0.24655	0.428992	Kif20a	19348	ENSMUSG00000003779	kinesin family member 20A	Not significant
2118.61	0.332835	0.228805	1.45467	0.145761	0.300259	Farsa	66590	ENSMUSG00000003808	phenylalanyl-tRNA synthetase, alpha subunit	Not significant
683.039	0.353311	0.188122	1.87809	0.0603687	0.160027	Gcdh	270076	ENSMUSG00000003809	glutaryl-Coenzyme A dehydrogenase	Not significant
1014.49	0.642994	0.354391	1.81436	0.0696219	0.178362	Mast2	17776	ENSMUSG00000003810	microtubule associated serine/threonine kinase 2	Not significant
169.532	0.703941	0.388765	1.81071	0.0701855	0.179188	Dnase2a	13423	ENSMUSG00000003812	deoxyribonuclease II alpha	Not significant
1215.11	-0.214038	0.193537	-1.10593	0.268757	0.453856	Rad23a	19358	ENSMUSG00000003813	RAD23 homolog A, nucleotide excision repair protein	Not significant
16986.2	-0.084838	0.184547	-0.459711	0.645724	0.788303	Calr	12317	ENSMUSG00000003814	calreticulin	Not significant
940.661	-0.0938341	0.28124	-0.333644	0.738648	0.852577	Syce2	71846	ENSMUSG00000003824	synaptonemal complex central element protein 2	Not significant
428.444	0.25079	0.458998	0.546387	0.5848	0.744225	Nfat5	54446	ENSMUSG00000003847	nuclear factor of activated T cells 5	Not significant
1722.07	-0.108886	0.16044	-0.678669	0.497348	0.67592	Nob1	67619	ENSMUSG00000003848	NIN1/RPN12 binding protein 1 homolog	Not significant
121.525	-0.544003	0.271955	-2.00034	0.0454637	0.130181	Nqo1	18104	ENSMUSG00000003849	NAD(P)H dehydrogenase, quinone 1	Not significant
383.643	1.11478	0.302536	3.68478	0.000228902	0.00239426	Ppfia3	76787	ENSMUSG00000003863	protein tyrosine phosphatase, receptor type, f polypeptide (PTPRF), interacting protein (liprin), alpha 3	Up-regulated
490.587	0.578232	0.263337	2.19579	0.0281073	0.0907735	Gys1	14936	ENSMUSG00000003865	glycogen synthase 1, muscle	Not significant
3192.45	0.111138	0.134255	0.827813	0.407776	0.596324	Ruvbl2	20174	ENSMUSG00000003868	RuvB-like protein 2	Not significant
71.9165	0.966844	0.361091	2.67756	0.00741603	0.0335378	Lin7b	22342	ENSMUSG00000003872	lin-7 homolog B, crumbs cell polarity complex component	Up-regulated
1932.01	0.100305	0.221825	0.45218	0.651139	0.791834	Bax	12028	ENSMUSG00000003873	BCL2-associated X protein	Not significant
2752.13	-0.406515	0.181551	-2.23912	0.0251481	0.0836656	Tfam	21780	ENSMUSG00000003923	transcription factor A, mitochondrial	Not significant
809.703	-0.450206	0.32217	-1.39742	0.162288	0.324599	Zfp81	224694	ENSMUSG00000003929	zinc finger protein 81	Not significant
1597.57	1.54055	0.582499	2.64472	0.00817582	0.0360193	Efnb3	13643	ENSMUSG00000003934	ephrin B3	Up-regulated
1740.01	-0.0722873	0.162562	-0.444676	0.656554	0.795026	Mmd	67468	ENSMUSG00000003948	monocyte to macrophage differentiation-associated	Not significant
177.35	0.0235234	0.335692	0.0700744	0.944134	0.974165	Hlf	217082	ENSMUSG00000003949	hepatic leukemia factor	Not significant
1552.18	-0.207636	0.364498	-0.569649	0.568916	0.73088	Fam162a	70186	ENSMUSG00000003955	family with sequence similarity 162, member A	Not significant
33104.8	0.0706541	0.162637	0.434429	0.663977	0.800186	Rpl8	26961	ENSMUSG00000003970	ribosomal protein L8	Not significant
34.9545	1.30286	0.559419	2.32896	0.0198614	0.0702561	Grm3	108069	ENSMUSG00000003974	glutamate receptor, metabotropic 3	Not significant
864.908	-0.187821	0.167648	-1.12033	0.262573	0.447774	Ssbp2	66970	ENSMUSG00000003992	single-stranded DNA binding protein 2	Not significant
926.144	-0.502786	0.220504	-2.28017	0.0225976	0.0772108	Fancl	67030	ENSMUSG00000004018	Fanconi anemia, complementation group L	Not significant
583.431	0.407593	0.435388	0.936161	0.34919	0.540778	Brinp2	240843	ENSMUSG00000004031	bone morphogenic protein/retinoic acid inducible neural-specific 2	Not significant
2225.35	-0.320125	0.235128	-1.3615	0.173357	0.339562	Gstm5	14866	ENSMUSG00000004032	glutathione S-transferase, mu 5	Not significant
699.528	0.124458	0.159542	0.780092	0.435336	0.621344	Gstm7	68312	ENSMUSG00000004035	glutathione S-transferase, mu 7	Not significant
1387.93	0.469633	0.184803	2.54127	0.0110451	0.0451621	Stat3	20848	ENSMUSG00000004040	signal transducer and activator of transcription 3	Up-regulated
25.0079	1.30476	0.723473	1.80347	0.0713148	0.181408	Stat5a	20850	ENSMUSG00000004043	signal transducer and activator of transcription 5A	Not significant
485.409	1.06748	0.348258	3.06519	0.00217535	0.0132723	Cavin1	19285	ENSMUSG00000004044	caveolae associated 1	Up-regulated
364.815	2.34023	0.567251	4.12556	3.69827e-05	0.000573095	Map3k11	26403	ENSMUSG00000004054	mitogen-activated protein kinase kinase kinase 11	Up-regulated
731.325	1.10147	0.222697	4.94606	7.57297e-07	2.63349e-05	Akt2	11652	ENSMUSG00000004056	thymoma viral proto-oncogene 2	Up-regulated
1347.32	0.211938	0.134426	1.57661	0.114885	0.254443	Dnaja3	83945	ENSMUSG00000004069	DnaJ heat shock protein family (Hsp40) member A3	Not significant
1210.39	-0.117471	0.21963	-0.534858	0.592748	0.749619	Hmox2	15369	ENSMUSG00000004070	heme oxygenase 2	Not significant
1922.62	-0.0305497	0.177353	-0.172254	0.863238	0.928672	Cdip1	66626	ENSMUSG00000004071	cell death inducing Trp53 target 1	Not significant
117.955	-0.142246	0.225436	-0.630983	0.528052	0.700521	Map3k20	65964	ENSMUSG00000004085	mitogen-activated protein kinase kinase kinase 20	Not significant
2559.21	-0.293019	0.242109	-1.21028	0.226172	0.403829	Cwc15	66070	ENSMUSG00000004096	CWC15 spliceosome-associated protein	Not significant
21.7689	2.72926	0.821248	3.32331	0.000889563	0.00676301	Col5a3	53867	ENSMUSG00000004098	collagen, type V, alpha 3	Up-regulated
4082.14	0.458041	0.305574	1.49895	0.133886	0.283027	Dnmt1	13433	ENSMUSG00000004099	DNA methyltransferase (cytosine-5) 1	Not significant
925.843	0.199207	0.244012	0.816379	0.414283	0.603555	Ppan	235036	ENSMUSG00000004100	peter pan homolog	Not significant
273.685	-0.00651441	0.187961	-0.0346584	0.972352	0.986841	Angptl2	26360	ENSMUSG00000004105	angiopoietin-like 2	Not significant
29.5552	-2.80325	0.782104	-3.58424	0.000338058	0.00322621	Cacna1e	12290	ENSMUSG00000004110	calcium channel, voltage-dependent, R type, alpha 1E subunit	Down-regulated
474.327	1.08025	0.581422	1.85795	0.0631759	0.165732	Cacna1b	12287	ENSMUSG00000004113	calcium channel, voltage-dependent, N type, alpha 1B subunit	Not significant
388.726	-0.899109	0.41909	-2.14539	0.0319221	0.100012	Trmt10a	108943	ENSMUSG00000004127	tRNA methyltransferase 10A	Not significant
595.366	-1.00359	0.239475	-4.19079	2.7799e-05	0.000464636	Etv1	14009	ENSMUSG00000004151	ets variant 1	Down-regulated
136.74	0.147533	0.31269	0.471819	0.637056	0.782326	Kifc2	16581	ENSMUSG00000004187	kinesin family member C2	Not significant
7953.96	0.408306	0.142021	2.87498	0.00404053	0.0212146	Psap	19156	ENSMUSG00000004207	prosaposin	Up-regulated
886.489	0.147323	0.277754	0.530409	0.595829	0.75234	Ikbkg	16151	ENSMUSG00000004221	inhibitor of kappaB kinase gamma	Not significant
2781.1	1.08265	0.858052	1.26176	0.207036	0.382699	Pax2	18504	ENSMUSG00000004231	paired box 2	Not significant
279.215	-0.486465	0.240317	-2.02427	0.0429428	0.124493	Wars2	70560	ENSMUSG00000004233	tryptophanyl tRNA synthetase 2 (mitochondrial)	Not significant
2022.96	2.31881	0.74446	3.11475	0.00184099	0.011731	Atn1	13498	ENSMUSG00000004263	atrophin 1	Up-regulated
10095.4	0.237321	0.19102	1.24239	0.214093	0.3899	Phb2	12034	ENSMUSG00000004264	prohibitin 2	Not significant
90.8096	-0.299267	0.693858	-0.431309	0.666244	0.801536	Ptpn6	15170	ENSMUSG00000004266	protein tyrosine phosphatase, non-receptor type 6	Not significant
1527.77	0.147091	0.386124	0.380942	0.703246	0.827484	Eno2	13807	ENSMUSG00000004267	enolase 2, gamma neuronal	Not significant
3912.16	-0.253964	0.191926	-1.32324	0.185756	0.355391	Emg1	14791	ENSMUSG00000004268	EMG1 N1-specific pseudouridine methyltransferase	Not significant
1755.24	-0.0675991	0.142483	-0.474436	0.635189	0.781037	Lpcat3	14792	ENSMUSG00000004270	lysophosphatidylcholine acyltransferase 3	Not significant
1761.18	-0.0504153	0.2108	-0.239162	0.81098	0.898673	Atp6v1f	66144	ENSMUSG00000004285	ATPase, H+ transporting, lysosomal V1 subunit F	Not significant
1910.48	-0.0378167	0.304138	-0.124341	0.901045	0.950395	Clcn5	12728	ENSMUSG00000004317	chloride channel, voltage-sensitive 5	Not significant
2452.4	-0.155759	0.255888	-0.608698	0.542724	0.711799	Clcn3	12725	ENSMUSG00000004319	chloride channel, voltage-sensitive 3	Not significant
150.242	0.643028	0.53638	1.19883	0.230594	0.409038	Hif3a	53417	ENSMUSG00000004328	hypoxia inducible factor 3, alpha subunit	Not significant
12.5281	0.214654	0.729492	0.294251	0.768566	0.872639	Gpx6	75512	ENSMUSG00000004341	glutathione peroxidase 6	Not significant
344.516	-0.517591	0.408864	-1.26592	0.20554	0.380955	Pde1c	18575	ENSMUSG00000004347	phosphodiesterase 1C	Not significant
2220.83	-0.392332	0.275465	-1.42425	0.154373	0.313208	Utp20	70683	ENSMUSG00000004356	UTP20 small subunit processome component	Not significant
3270.84	-0.351495	0.212686	-1.65265	0.0984019	0.227414	Cul3	26554	ENSMUSG00000004364	cullin 3	Not significant
399.564	-1.94222	1.25487	-1.54775	0.121683	0.264821	Sst	20604	ENSMUSG00000004366	somatostatin	Not significant
617.644	1.10639	0.327518	3.3781	0.000729883	0.00579601	Large1	16795	ENSMUSG00000004383	LARGE xylosyl- and glucuronyltransferase 1	Up-regulated
2261.59	-0.0484559	0.219827	-0.220427	0.825539	0.906523	Ddx56	52513	ENSMUSG00000004393	DEAD box helicase 56	Not significant
1556.57	-0.00807727	0.158453	-0.0509757	0.959345	0.980621	Tmed4	103694	ENSMUSG00000004394	transmembrane p24 trafficking protein 4	Not significant
98.3042	1.10072	0.663052	1.66008	0.096898	0.225175	Col26a1	140709	ENSMUSG00000004415	collagen, type XXVI, alpha 1	Not significant
1020.58	-0.117483	0.125276	-0.937794	0.34835	0.540099	Bid	12122	ENSMUSG00000004446	BH3 interacting domain death agonist	Not significant
1712.56	0.0524206	0.146149	0.358679	0.719835	0.839789	Ralb	64143	ENSMUSG00000004451	v-ral simian leukemia viral oncogene B	Not significant
10380.4	-0.117589	0.151427	-0.776539	0.437431	0.623369	Ppp1cc	19047	ENSMUSG00000004455	protein phosphatase 1 catalytic subunit gamma	Not significant
2879.77	-0.0360627	0.138361	-0.260641	0.794369	0.88986	Dnajb11	67838	ENSMUSG00000004460	DnaJ heat shock protein family (Hsp40) member B11	Not significant
681.882	-0.184194	0.133863	-1.37599	0.168826	0.333762	Tbccd1	70573	ENSMUSG00000004462	TBCC domain containing 1	Not significant
52.4894	0.540078	0.301833	1.78933	0.0735619	0.185135	Clec11a	20256	ENSMUSG00000004473	C-type lectin domain family 11, member a	Not significant
276.15	0.46615	0.257491	1.81035	0.070241	0.179267	Zfp324	243834	ENSMUSG00000004500	zinc finger protein 324	Not significant
149.099	-0.273804	0.372746	-0.734559	0.462608	0.644953	Gab2	14389	ENSMUSG00000004508	growth factor receptor bound protein 2-associated protein 2	Not significant
6776.68	0.31206	0.204975	1.52242	0.127903	0.273978	Coro1c	23790	ENSMUSG00000004530	coronin, actin binding protein 1C	Not significant
3761.88	-0.804323	0.194026	-4.14543	3.39169e-05	0.000538088	Tax1bp1	52440	ENSMUSG00000004535	Tax1 (human T cell leukemia virus type I) binding protein 1	Down-regulated
488.143	0.128424	0.225852	0.568619	0.569614	0.731477	Ndrg2	29811	ENSMUSG00000004558	N-myc downstream regulated gene 2	Not significant
434.243	-0.230985	0.194198	-1.18943	0.234269	0.413178	Mettl17	52535	ENSMUSG00000004561	methyltransferase like 17	Not significant
276.614	0.203522	0.636287	0.319859	0.749075	0.858827	Arhgef40	268739	ENSMUSG00000004562	Rho guanine nucleotide exchange factor (GEF) 40	Not significant
453.234	0.580997	0.252198	2.30374	0.0212375	0.0737483	Pnpla6	50767	ENSMUSG00000004565	patatin-like phospholipase domain containing 6	Not significant
1057.24	0.307318	0.192479	1.59663	0.110348	0.246967	Mcoln1	94178	ENSMUSG00000004567	mucolipin 1	Not significant
717.451	1.13673	0.290794	3.90906	9.2656e-05	0.00116615	Arhgef18	102098	ENSMUSG00000004568	rho/rac guanine nucleotide exchange factor (GEF) 18	Up-regulated
1485.86	-0.364967	0.146508	-2.49111	0.0127344	0.0503442	Pkn2	109333	ENSMUSG00000004591	protein kinase N2	Not significant
1457.7	-0.103714	0.172326	-0.601847	0.547276	0.714908	Etfb	110826	ENSMUSG00000004610	electron transferring flavoprotein, beta polypeptide	Not significant
742.437	0.165758	0.194607	0.85176	0.394347	0.583784	Stxbp2	20911	ENSMUSG00000004626	syntaxin binding protein 2	Not significant
1137.89	-1.00879	0.23619	-4.2711	1.94508e-05	0.000352396	Sgce	20392	ENSMUSG00000004631	sarcoglycan, epsilon	Down-regulated
142.18	-0.547403	0.251098	-2.18004	0.0292546	0.0935992	Chn2	69993	ENSMUSG00000004633	chimerin 2	Not significant
228.23	0.0514336	0.216933	0.237094	0.812584	0.899645	Wwox	80707	ENSMUSG00000004637	WW domain-containing oxidoreductase	Not significant
2657.58	-0.0908649	0.136583	-0.665273	0.505876	0.682635	Slbp	20492	ENSMUSG00000004642	stem-loop binding protein	Not significant
485.375	1.11216	0.233993	4.75299	2.00431e-06	5.85922e-05	Arid3b	56380	ENSMUSG00000004661	AT rich interactive domain 3B (BRIGHT-like)	Up-regulated
1516.05	0.28683	0.275241	1.0421	0.297364	0.486003	Cnn2	12798	ENSMUSG00000004665	calponin 2	Not significant
2913.63	-0.0287075	0.234584	-0.122376	0.902601	0.951115	Polr2e	66420	ENSMUSG00000004667	polymerase (RNA) II (DNA directed) polypeptide E	Not significant
711.154	1.62141	0.362563	4.47208	7.74626e-06	0.000174618	Myo9b	17925	ENSMUSG00000004677	myosin IXb	Up-regulated
159.739	-0.731328	0.397166	-1.84137	0.0655676	0.170784	Hdac9	79221	ENSMUSG00000004698	histone deacetylase 9	Not significant
239.113	0.248723	0.218894	1.13627	0.255842	0.43969	Mtfp1	67900	ENSMUSG00000004748	mitochondrial fission process 1	Not significant
634.176	-0.297229	0.222551	-1.33555	0.181695	0.350518	Rab23	19335	ENSMUSG00000004768	RAB23, member RAS oncogene family	Not significant
2854.38	-0.429083	0.281492	-1.52431	0.12743	0.273158	Rab11a	53869	ENSMUSG00000004771	RAB11A, member RAS oncogene family	Not significant
1981.29	0.193615	0.255295	0.758396	0.448214	0.63241	Eif2b2	217715	ENSMUSG00000004788	eukaryotic translation initiation factor 2B, subunit 2 beta	Not significant
3956.65	0.00940969	0.12256	0.0767765	0.938801	0.971368	Dlst	78920	ENSMUSG00000004789	dihydrolipoamide S-succinyltransferase (E2 component of 2-oxo-glutarate complex)	Not significant
18.7379	-0.267426	0.440757	-0.606743	0.544021	0.712761	Pgf	18654	ENSMUSG00000004791	placental growth factor	Not significant
1084.86	1.28888	0.30846	4.17842	2.93536e-05	0.000485831	Ulk2	29869	ENSMUSG00000004798	unc-51 like kinase 2	Up-regulated
213.141	1.3687	0.417642	3.27721	0.00104837	0.00764653	Dgkq	110524	ENSMUSG00000004815	diacylglycerol kinase, theta	Up-regulated
1502.08	0.188897	0.149884	1.26029	0.207565	0.383291	Chmp2b	68942	ENSMUSG00000004843	charged multivesicular body protein 2B	Not significant
764.409	0.671218	0.224043	2.99594	0.00273601	0.015764	Plod3	26433	ENSMUSG00000004846	procollagen-lysine, 2-oxoglutarate 5-dioxygenase 3	Up-regulated
1748.75	0.139693	0.247824	0.563675	0.572975	0.734423	Ap1s1	11769	ENSMUSG00000004849	adaptor protein complex AP-1, sigma 1	Not significant
48.9608	-0.270712	0.418651	-0.646629	0.517872	0.692273	Mapk13	26415	ENSMUSG00000004864	mitogen-activated protein kinase 13	Not significant
2048.46	-0.414466	0.165762	-2.50037	0.0124064	0.0494606	Srpk1	20815	ENSMUSG00000004865	serine/arginine-rich protein specific kinase 1	Down-regulated
586.762	0.438892	0.279151	1.57224	0.115895	0.255929	Pax3	18505	ENSMUSG00000004872	paired box 3	Not significant
3639.81	-0.0703978	0.27058	-0.260174	0.794729	0.89003	Lbr	98386	ENSMUSG00000004880	lamin B receptor	Not significant
710.263	-0.153136	0.254769	-0.601079	0.547787	0.715251	Crabp2	12904	ENSMUSG00000004885	cellular retinoic acid binding protein II	Not significant
2121.37	1.63871	0.267087	6.13551	8.48872e-10	1.04682e-07	Nes	18008	ENSMUSG00000004891	nestin	Up-regulated
35.5197	0.513412	0.488573	1.05084	0.293332	0.481719	Bcan	12032	ENSMUSG00000004892	brevican	Not significant
3.58456	2.76705	2.06298	1.34129	0.179826	0.348238	Hapln2	73940	ENSMUSG00000004894	hyaluronan and proteoglycan link protein 2	Not significant
976.521	0.695186	0.251179	2.76769	0.00564543	0.0272791	Prcc	94315	ENSMUSG00000004895	papillary renal cell carcinoma (translocation-associated)	Up-regulated
124.041	0.370184	0.284093	1.30304	0.192563	0.364815	Rrnad1	229503	ENSMUSG00000004896	ribosomal RNA adenine dimethylase domain containing 1	Not significant
5533.79	0.255844	0.270729	0.945021	0.344648	0.536229	Hdgf	15191	ENSMUSG00000004897	heparin binding growth factor	Not significant
66.0397	1.74452	0.685215	2.54595	0.0108981	0.0446981	Slc25a18	71803	ENSMUSG00000004902	solute carrier family 25 (mitochondrial carrier), member 18	Up-regulated
1369.14	1.97394	0.25387	7.77541	7.52045e-15	7.88304e-12	Thop1	50492	ENSMUSG00000004929	thimet oligopeptidase 1	Up-regulated
382.176	1.99699	0.652638	3.05987	0.00221434	0.0134113	Apba3	57267	ENSMUSG00000004931	amyloid beta (A4) precursor protein-binding, family A, member 3	Up-regulated
23.1627	0.990288	0.813286	1.21764	0.223361	0.400467	Matk	17179	ENSMUSG00000004933	megakaryocyte-associated tyrosine kinase	Not significant
1050.78	1.78223	0.347377	5.13055	2.889e-07	1.23244e-05	Pias4	59004	ENSMUSG00000004934	protein inhibitor of activated STAT 4	Up-regulated
1628.71	0.258556	0.172539	1.49854	0.133993	0.283032	Map2k1	26395	ENSMUSG00000004936	mitogen-activated protein kinase kinase 1	Not significant
4194.11	0.560598	0.177443	3.15931	0.00158145	0.0105155	Sgta	52551	ENSMUSG00000004937	small glutamine-rich tetratricopeptide repeat (TPR)-containing, alpha	Up-regulated
1927.03	0.0385305	0.21848	0.176357	0.860014	0.927386	Tmem242	70544	ENSMUSG00000004945	transmembrane protein 242	Not significant
457.574	1.9096	0.28402	6.72348	1.7743e-11	4.4893e-09	Dtx2	74198	ENSMUSG00000004947	deltex 2, E3 ubiquitin ligase	Up-regulated
389.827	0.418326	0.303107	1.38013	0.167547	0.332172	Hspb1	15507	ENSMUSG00000004951	heat shock protein 1	Not significant
80.966	1.34069	0.423279	3.16739	0.00153815	0.0102882	Rasa4	54153	ENSMUSG00000004952	RAS p21 protein activator 4	Up-regulated
220.121	-0.0496457	0.514203	-0.0965489	0.923085	0.962298	Syt5	53420	ENSMUSG00000004961	synaptotagmin V	Not significant
14552.4	-0.598338	0.148234	-4.03644	5.42673e-05	0.000778918	Hnrnpa2b1	53379	ENSMUSG00000004980	heterogeneous nuclear ribonucleoprotein A2/B1	Down-regulated
224.898	-0.630235	0.280276	-2.24862	0.0245366	0.0820591	Ccdc130	67736	ENSMUSG00000004994	coiled-coil domain containing 130	Not significant
352.478	0.998584	0.268838	3.71444	0.000203655	0.00217198	Mri1	67873	ENSMUSG00000004996	methylthioribose-1-phosphate isomerase 1	Up-regulated
1801.5	0.0223644	0.147821	0.151294	0.879744	0.939153	Prkacb	18749	ENSMUSG00000005034	protein kinase, cAMP dependent, catalytic, beta	Not significant
256.032	0.711297	0.232312	3.06182	0.00219995	0.0133573	Sgsh	27029	ENSMUSG00000005043	N-sulfoglucosamine sulfohydrolase (sulfamidase)	Up-regulated
129.166	4.56317	0.652701	6.9912	2.72538e-12	9.59355e-10	Chd5	269610	ENSMUSG00000005045	chromodomain helicase DNA binding protein 5	Up-regulated
1407.28	-0.147322	0.280579	-0.525063	0.599539	0.754501	Cstb	13014	ENSMUSG00000005054	cystatin B	Not significant
348.912	1.91837	0.48378	3.96539	7.32771e-05	0.000989275	Sh2b2	23921	ENSMUSG00000005057	SH2B adaptor protein 2	Up-regulated
1882.03	0.849429	0.137406	6.18189	6.33392e-10	8.22568e-08	Pex5	19305	ENSMUSG00000005069	peroxisomal biogenesis factor 5	Up-regulated
1368.43	-0.344858	0.107148	-3.21853	0.00128851	0.00896267	Jkamp	104771	ENSMUSG00000005078	JNK1/MAPK8-associated membrane protein	Down-regulated
159.029	-0.405798	0.399524	-1.0157	0.309771	0.499195	Cd44	12505	ENSMUSG00000005087	CD44 antigen	Not significant
1245.6	-0.702177	0.804367	-0.872956	0.382687	0.573596	Slc1a2	20511	ENSMUSG00000005089	solute carrier family 1 (glial high affinity glutamate transporter), member 2	Not significant
615.374	0.150572	0.247577	0.608183	0.543066	0.712007	Eif2ak4	27103	ENSMUSG00000005102	eukaryotic translation initiation factor 2 alpha kinase 4	Not significant
3411.39	-0.0657411	0.166447	-0.394967	0.692868	0.820516	Wdr1	22388	ENSMUSG00000005103	WD repeat domain 1	Not significant
10.8603	-0.761254	0.988003	-0.770497	0.441005	0.626622	Ccn4	22402	ENSMUSG00000005124	cellular communication network factor 4	Not significant
645.225	0.0848459	0.295453	0.287173	0.77398	0.877213	Ndrg1	17988	ENSMUSG00000005125	N-myc downstream regulated gene 1	Not significant
776.104	0.660591	0.136613	4.83549	1.3282e-06	4.22805e-05	Man2b1	17159	ENSMUSG00000005142	mannosidase 2, alpha B1	Up-regulated
35.3254	1.27435	0.481721	2.64541	0.0081593	0.0359681	Klf5	12224	ENSMUSG00000005148	Kruppel-like factor 5	Up-regulated
314.492	-0.111997	0.202512	-0.55304	0.580236	0.740046	Wdr83	67836	ENSMUSG00000005150	WD repeat domain containing 83	Not significant
12378.2	-0.0992296	0.178478	-0.555976	0.578227	0.738896	Prdx2	21672	ENSMUSG00000005161	peroxiredoxin 2	Not significant
4603.12	1.68483	0.349231	4.8244	1.40428e-06	4.42228e-05	Polr2a	20020	ENSMUSG00000005198	polymerase (RNA) II (DNA directed) polypeptide A	Up-regulated
4675.45	0.461058	0.197296	2.33689	0.0194448	0.0691261	Senp3	80886	ENSMUSG00000005204	SUMO/sentrin specific peptidase 3	Not significant
1493.43	-0.0795264	0.17189	-0.462659	0.643609	0.787145	Plekha8	231999	ENSMUSG00000005225	pleckstrin homology domain containing, family A (phosphoinositide binding specific) member 8	Not significant
2405.45	-0.350264	0.186164	-1.88148	0.0599062	0.159175	Spc25	66442	ENSMUSG00000005233	SPC25, NDC80 kinetochore complex component, homolog (S. cerevisiae)	Not significant
34.9611	-1.3139	0.655285	-2.00508	0.0449548	0.129026	Dnah2	327954	ENSMUSG00000005237	dynein, axonemal, heavy chain 2	Not significant
188.532	0.586151	0.242357	2.41854	0.0155829	0.058396	Ripk4	72388	ENSMUSG00000005251	receptor-interacting serine-threonine kinase 4	Not significant
1822.44	-0.273898	0.166416	-1.64586	0.0997923	0.229718	Ufd1	22230	ENSMUSG00000005262	ubiquitin recognition factor in ER-associated degradation 1	Not significant
197.373	-0.188622	0.209012	-0.902443	0.366822	0.55772	Zfp287	170740	ENSMUSG00000005267	zinc finger protein 287	Not significant
1526.61	0.933796	0.305066	3.06096	0.00220629	0.0133791	Letm1	56384	ENSMUSG00000005299	leucine zipper-EF-hand containing transmembrane protein 1	Up-regulated
3838.91	0.324522	0.17442	1.86058	0.0628037	0.16482	Ubqln1	56085	ENSMUSG00000005312	ubiquilin 1	Not significant
41.6552	1.0698	0.608065	1.75936	0.0785168	0.194361	Fgfr4	14186	ENSMUSG00000005320	fibroblast growth factor receptor 4	Not significant
1345.22	0.661005	0.280723	2.35465	0.0185399	0.0668649	Cadm3	94332	ENSMUSG00000005338	cell adhesion molecule 3	Not significant
2400.86	-0.00416332	0.184953	-0.0225102	0.982041	0.99102	Txn2	56551	ENSMUSG00000005354	thioredoxin 2	Not significant
87.7931	0.562769	0.337565	1.66714	0.0954857	0.222704	Slc1a6	20513	ENSMUSG00000005357	solute carrier family 1 (high affinity aspartate/glutamate transporter), member 6	Not significant
1447.92	-0.414	0.153134	-2.70351	0.00686111	0.0316227	Slc1a3	20512	ENSMUSG00000005360	solute carrier family 1 (glial high affinity glutamate transporter), member 3	Down-regulated
1323.4	-0.572804	0.223086	-2.56764	0.0102393	0.0426154	Crbn	58799	ENSMUSG00000005362	cereblon	Down-regulated
4420.3	-0.119422	0.255005	-0.468313	0.639561	0.784549	Msh6	17688	ENSMUSG00000005370	mutS homolog 6	Not significant
1535.72	-0.381801	0.379865	-1.0051	0.314851	0.504572	Fbxo11	225055	ENSMUSG00000005371	F-box protein 11	Not significant
16.0682	1.51053	0.893506	1.69057	0.0909189	0.214953	Mlxipl	58805	ENSMUSG00000005373	MLX interacting protein-like	Not significant
1412.45	0.186909	0.199134	0.938608	0.347932	0.539736	Tbl2	27368	ENSMUSG00000005374	transducin (beta)-like 2	Not significant
1581.35	0.188988	0.219687	0.860259	0.389647	0.580091	Bud23	66138	ENSMUSG00000005378	BUD23, rRNA methyltransferase and ribosome maturation factor	Not significant
781.245	0.311051	0.254736	1.22107	0.222059	0.39901	Nid1	18073	ENSMUSG00000005397	nidogen 1	Not significant
6997.49	0.278819	0.227523	1.22545	0.220405	0.397108	Mcm5	17218	ENSMUSG00000005410	minichromosome maintenance complex component 5	Not significant
1224.03	0.157757	0.205435	0.767916	0.442537	0.627887	Hmox1	15368	ENSMUSG00000005413	heme oxygenase 1	Not significant
5400.47	1.09889	0.253792	4.32987	1.49198e-05	0.000286542	Mprip	26936	ENSMUSG00000005417	myosin phosphatase Rho interacting protein	Up-regulated
1678.95	0.0456924	0.181185	0.252186	0.800897	0.893215	Pafah1b3	18476	ENSMUSG00000005447	platelet-activating factor acetylhydrolase, isoform 1b, subunit 3	Not significant
3289.51	0.485833	0.223458	2.17416	0.0296934	0.0944409	Prkaca	18747	ENSMUSG00000005469	protein kinase, cAMP dependent, catalytic, alpha	Not significant
1452.08	0.269118	0.201157	1.33785	0.180946	0.349576	Asf1b	66929	ENSMUSG00000005470	anti-silencing function 1B histone chaperone	Not significant
4622.49	0.061415	0.144581	0.42478	0.670997	0.80501	Ddx39a	68278	ENSMUSG00000005481	DEAD box helicase 39a	Not significant
1984.7	0.312874	0.128857	2.42807	0.0151795	0.0574229	Dnajb1	81489	ENSMUSG00000005483	DnaJ heat shock protein family (Hsp40) member B1	Not significant
534.458	-0.406564	0.269328	-1.50955	0.131158	0.279314	Usp40	227334	ENSMUSG00000005501	ubiquitin specific peptidase 40	Not significant
899.93	-0.042527	0.157307	-0.270345	0.786895	0.884338	Kbtbd4	67136	ENSMUSG00000005505	kelch repeat and BTB (POZ) domain containing 4	Not significant
5959.98	0.134657	0.188816	0.713165	0.475743	0.656838	Celf1	13046	ENSMUSG00000005506	CUGBP, Elav-like family member 1	Not significant
1416.1	-0.183356	0.163746	-1.11976	0.262816	0.447947	Ndufs3	68349	ENSMUSG00000005510	NADH:ubiquinone oxidoreductase core subunit S3	Not significant
2218.4	1.17195	0.194242	6.03346	1.60487e-09	1.77441e-07	Por	18984	ENSMUSG00000005514	cytochrome p450 oxidoreductase	Up-regulated
996.194	0.315128	0.475679	0.662481	0.507663	0.684233	Igf1r	16001	ENSMUSG00000005533	insulin-like growth factor I receptor	Not significant
1180.6	0.349574	0.230924	1.51381	0.130075	0.277409	Insr	16337	ENSMUSG00000005534	insulin receptor	Not significant
7.68255	0.126857	1.03534	0.122527	0.902482	0.951115	Fcer2a	14128	ENSMUSG00000005540	Fc receptor, IgE, low affinity II, alpha polypeptide	Not significant
74.7251	0.182693	0.420873	0.434081	0.664229	0.800293	Atp4a	11944	ENSMUSG00000005553	ATPase, H+/K+ exchanging, gastric, alpha polypeptide	Not significant
4625.06	1.12434	0.314629	3.57353	0.000352196	0.00332164	Trim28	21849	ENSMUSG00000005566	tripartite motif-containing 28	Up-regulated
2183.8	0.479451	0.280778	1.70758	0.0877145	0.21	Ube2m	22192	ENSMUSG00000005575	ubiquitin-conjugating enzyme E2M	Not significant
125.887	1.43907	0.3156	4.5598	5.12019e-06	0.000125814	Adcy9	11515	ENSMUSG00000005580	adenylate cyclase 9	Up-regulated
116.551	-0.791591	0.39519	-2.00306	0.0451705	0.129519	Mef2c	17260	ENSMUSG00000005583	myocyte enhancer factor 2C	Not significant
3579.42	0.054156	0.195312	0.27728	0.781565	0.880912	Ctr9	22083	ENSMUSG00000005609	CTR9 homolog, Paf1/RNA polymerase II complex component	Not significant
28562.2	-0.776462	0.111318	-6.97515	3.05543e-12	1.04276e-09	Eif4g2	13690	ENSMUSG00000005610	eukaryotic translation initiation factor 4, gamma 2	Down-regulated
1874.3	-0.0654487	0.159971	-0.40913	0.682444	0.813556	Pcyt1a	13026	ENSMUSG00000005615	phosphate cytidylyltransferase 1, choline, alpha isoform	Not significant
342.633	0.42212	0.456464	0.92476	0.355091	0.546922	Zfp592	233410	ENSMUSG00000005621	zinc finger protein 592	Not significant
9432.82	-0.0705342	0.204547	-0.344831	0.730221	0.846713	Psmd4	19185	ENSMUSG00000005625	proteasome (prosome, macropain) 26S subunit, non-ATPase, 4	Not significant
3172.52	-0.612344	0.180438	-3.39366	0.000689651	0.00554859	Snx6	72183	ENSMUSG00000005656	sorting nexin 6	Down-regulated
1972.44	0.0492134	0.189713	0.25941	0.795319	0.89003	Mthfd2	17768	ENSMUSG00000005667	methylenetetrahydrofolate dehydrogenase (NAD+ dependent), methenyltetrahydrofolate cyclohydrolase	Not significant
943.105	0.629264	0.403819	1.55828	0.119167	0.261029	Kit	16590	ENSMUSG00000005672	KIT proto-oncogene receptor tyrosine kinase	Not significant
808.453	0.362595	0.247481	1.46514	0.142883	0.296159	Tomm40l	641376	ENSMUSG00000005674	translocase of outer mitochondrial membrane 40-like	Not significant
771.628	0.301046	0.201327	1.49531	0.134835	0.284051	Pan2	103135	ENSMUSG00000005682	PAN2 poly(A) specific ribonuclease subunit	Not significant
8033.11	0.1374	0.0915674	1.50054	0.133476	0.282485	Cs	12974	ENSMUSG00000005683	citrate synthase	Not significant
19.4848	0.0713661	0.799502	0.0892632	0.928873	0.965793	Ampd3	11717	ENSMUSG00000005686	adenosine monophosphate deaminase 3	Not significant
2494.58	-0.445526	0.187495	-2.3762	0.0174922	0.0639665	Bcas2	68183	ENSMUSG00000005687	BCAS2 pre-mRNA processing factor	Not significant
2590.1	-0.463702	0.130437	-3.55498	0.000378003	0.00351088	Ctcf	13018	ENSMUSG00000005698	CCCTC-binding factor	Down-regulated
350.955	0.753313	0.182163	4.13538	3.54364e-05	0.000555561	Pard6a	56513	ENSMUSG00000005699	par-6 family cell polarity regulator alpha	Up-regulated
236.796	-0.121254	0.321131	-0.377583	0.70574	0.828804	Tfap4	83383	ENSMUSG00000005718	transcription factor AP4	Not significant
10314.7	-0.395194	0.254731	-1.55142	0.120801	0.263334	Ranbp1	19385	ENSMUSG00000005732	RAN binding protein 1	Not significant
11.3176	-0.155433	0.935149	-0.166212	0.86799	0.931684	Cd247	12503	ENSMUSG00000005763	CD247 antigen	Not significant
289.222	0.357686	0.312947	1.14296	0.253056	0.436637	Rfx5	53970	ENSMUSG00000005774	regulatory factor X, 5 (influences HLA class II expression)	Not significant
14158.9	-0.0244768	0.196585	-0.124509	0.900912	0.950395	Psmb4	19172	ENSMUSG00000005779	proteasome (prosome, macropain) subunit, beta type 4	Not significant
586.397	0.0806139	0.238491	0.338017	0.73535	0.850175	Slc30a4	22785	ENSMUSG00000005802	solute carrier family 30 (zinc transporter), member 4	Not significant
29.4466	0.145671	0.579473	0.251385	0.801516	0.89366	Sqor	59010	ENSMUSG00000005803	sulfide quinone oxidoreductase	Not significant
1199.94	-0.0796567	0.189287	-0.420825	0.673883	0.806675	Bloc1s6	18457	ENSMUSG00000005804	biogenesis of lysosomal organelles complex-1, subunit 6, pallidin	Not significant
1159.29	0.0788821	0.125998	0.626059	0.531277	0.702981	Metap1	75624	ENSMUSG00000005813	methionyl aminopeptidase 1	Not significant
379.319	0.214968	0.205552	1.04581	0.295649	0.484387	Gpr108	78308	ENSMUSG00000005823	G protein-coupled receptor 108	Not significant
20.8184	-0.0907299	1.10201	-0.082331	0.934384	0.96894	Gata6	14465	ENSMUSG00000005836	GATA binding protein 6	Not significant
6064.42	-0.695289	0.196324	-3.54154	0.000397794	0.00364852	Rsl1d1	66409	ENSMUSG00000005846	ribosomal L1 domain containing 1	Down-regulated
2062.39	-0.677868	0.340563	-1.99044	0.046543	0.132163	Apc	11789	ENSMUSG00000005871	APC, WNT signaling pathway regulator	Not significant
1610.35	-0.506086	0.176066	-2.87442	0.00404772	0.0212447	Reep5	13476	ENSMUSG00000005873	receptor accessory protein 5	Down-regulated
2811.56	-0.200142	0.149973	-1.33452	0.182033	0.350984	Ergic3	66366	ENSMUSG00000005881	ERGIC and golgi 3	Not significant
943.869	-0.396459	0.230692	-1.71856	0.0856939	0.206437	Uqcc1	56046	ENSMUSG00000005882	ubiquinol-cytochrome c reductase complex assembly factor 1	Not significant
1351.18	-0.402551	0.252676	-1.59315	0.111127	0.248235	Ncoa2	17978	ENSMUSG00000005886	nuclear receptor coactivator 2	Not significant
696.114	-0.374132	0.328804	-1.13786	0.255181	0.439116	Trh	22044	ENSMUSG00000005892	thyrotropin releasing hormone	Not significant
1144.73	0.268309	0.257865	1.0405	0.298107	0.486404	Nr2c2	22026	ENSMUSG00000005893	nuclear receptor subfamily 2, group C, member 2	Not significant
354.353	-0.455309	0.176318	-2.58231	0.00981406	0.0412787	Nr2c1	22025	ENSMUSG00000005897	nuclear receptor subfamily 2, group C, member 1	Down-regulated
1530.68	0.139545	0.109997	1.26863	0.204572	0.379964	Smpd4	77626	ENSMUSG00000005899	sphingomyelin phosphodiesterase 4	Not significant
422.347	0.137748	0.291661	0.47229	0.63672	0.782033	Pex1	71382	ENSMUSG00000005907	peroxisomal biogenesis factor 1	Not significant
11.1157	0.465338	0.845762	0.550199	0.582183	0.741884	Otx1	18423	ENSMUSG00000005917	orthodenticle homeobox 1	Not significant
2563.39	0.220527	0.133001	1.65809	0.0973	0.225908	Kctd20	66989	ENSMUSG00000005936	potassium channel tetramerisation domain containing 20	Not significant
14.7439	-0.151944	0.650456	-0.233596	0.815299	0.900798	Itgae	16407	ENSMUSG00000005947	integrin alpha E, epithelial-associated	Not significant
1091.65	-0.119473	0.203875	-0.58601	0.557869	0.723192	Ctns	83429	ENSMUSG00000005949	cystinosis, nephropathic	Not significant
17.4633	0.44552	0.433749	1.02714	0.304356	0.493217	P2rx5	94045	ENSMUSG00000005950	purinergic receptor P2X, ligand-gated ion channel, 5	Not significant
286.406	0.573981	0.142961	4.01493	5.94625e-05	0.000836636	Shpk	74637	ENSMUSG00000005951	sedoheptulokinase	Up-regulated
423.625	1.37156	0.503916	2.7218	0.00649279	0.0302963	Ephb3	13845	ENSMUSG00000005958	Eph receptor B3	Up-regulated
308.425	0.35601	0.183847	1.93644	0.0528135	0.144894	Tuft1	22156	ENSMUSG00000005968	tuftelin 1	Not significant
2371.49	0.284397	0.151871	1.87263	0.0611201	0.161494	Rcn1	19672	ENSMUSG00000005973	reticulocalbin 1	Not significant
84.9924	0.433821	0.419737	1.03355	0.301344	0.489726	Dnase1	13419	ENSMUSG00000005980	deoxyribonuclease I	Not significant
1868.39	0.140238	0.157123	0.892536	0.372106	0.563361	Trap1	68015	ENSMUSG00000005981	TNF receptor-associated protein 1	Not significant
780.915	0.0144464	0.127568	0.113245	0.909837	0.955049	Naa60	74763	ENSMUSG00000005982	N(alpha)-acetyltransferase 60, NatF catalytic subunit	Not significant
188.027	1.35456	0.237338	5.70729	1.14789e-08	9.46364e-07	Ankrd13d	68423	ENSMUSG00000005986	ankyrin repeat domain 13 family, member D	Up-regulated
4610.23	-0.506965	0.254742	-1.99011	0.0465789	0.132205	Tpr	108989	ENSMUSG00000006005	translocated promoter region, nuclear basket protein	Not significant
859.039	-1.22071	0.304672	-4.00663	6.15923e-05	0.000862468	Odr4	226499	ENSMUSG00000006010	odr4 GPCR localization factor homolog	Down-regulated
120.386	1.29836	0.473352	2.74291	0.00608976	0.0288955	Dhx34	71723	ENSMUSG00000006019	DEAH (Asp-Glu-Ala-His) box polypeptide 34	Up-regulated
138.205	0.159828	0.177681	0.899518	0.368377	0.559305	Kptn	70394	ENSMUSG00000006021	kaptin	Not significant
1647.96	0.00811712	0.244157	0.0332455	0.973479	0.98727	Napa	108124	ENSMUSG00000006024	N-ethylmaleimide sensitive fusion protein attachment protein alpha	Not significant
1694.36	-0.780896	0.277518	-2.81386	0.00489502	0.0245504	Sra1	24068	ENSMUSG00000006050	steroid receptor RNA activator 1	Down-regulated
3465.14	0.0556459	0.206499	0.269472	0.787566	0.884889	Atp5g1	11951	ENSMUSG00000006057	ATP synthase, H+ transporting, mitochondrial F0 complex, subunit C1 (subunit 9)	Not significant
1556.7	0.194992	0.193043	1.0101	0.312449	0.501936	Snf8	27681	ENSMUSG00000006058	SNF8, ESCRT-II complex subunit, homolog (S. cerevisiae)	Not significant
2037.93	0.156172	0.206241	0.757229	0.448912	0.632954	Tbcb	66411	ENSMUSG00000006095	tubulin folding cofactor B	Not significant
482.043	0.0252567	0.188361	0.134087	0.893334	0.945932	Inpp5k	19062	ENSMUSG00000006127	inositol polyphosphate 5-phosphatase K	Not significant
2222.27	0.344209	0.209649	1.64184	0.100624	0.231196	Crkl	12929	ENSMUSG00000006134	v-crk avian sarcoma virus CT10 oncogene homolog-like	Not significant
19.2897	0.0836357	0.904943	0.0924209	0.926364	0.964346	Eps8l1	67425	ENSMUSG00000006154	EPS8-like 1	Not significant
3221.02	0.0969429	0.140474	0.690115	0.490122	0.669634	Clint1	216705	ENSMUSG00000006169	clathrin interactor 1	Not significant
78.9511	0.909431	0.274144	3.31735	0.000908764	0.0068672	Prss16	54373	ENSMUSG00000006179	protease, serine 16 (thymus)	Up-regulated
276.966	-0.0984309	0.254714	-0.386436	0.699174	0.824656	Cdkal1	68916	ENSMUSG00000006191	CDK5 regulatory subunit associated protein 1-like 1	Not significant
103.572	0.616236	0.315069	1.95587	0.0504802	0.14009	Htra1	56213	ENSMUSG00000006205	HtrA serine peptidase 1	Not significant
899.136	0.523784	0.264978	1.9767	0.0480752	0.135206	Zbtb17	22642	ENSMUSG00000006215	zinc finger and BTB domain containing 17	Not significant
92.1663	1.48871	0.379765	3.92009	8.85173e-05	0.00112956	Fam131c	277743	ENSMUSG00000006218	family with sequence similarity 131, member C	Up-regulated
710.647	0.346728	0.290867	1.19205	0.233242	0.412191	Fblim1	74202	ENSMUSG00000006219	filamin binding LIM protein 1	Not significant
57.4282	0.946239	0.38487	2.45859	0.0139482	0.0538941	Epor	13857	ENSMUSG00000006235	erythropoietin receptor	Not significant
44.7877	0.326853	0.383568	0.85214	0.394137	0.583531	Ccdc159	67119	ENSMUSG00000006241	coiled-coil domain containing 159	Not significant
809.39	-0.322264	0.248536	-1.29665	0.194753	0.367304	Mob1b	68473	ENSMUSG00000006262	MOB kinase activator 1B	Not significant
6289.15	0.0923325	0.194293	0.475222	0.634628	0.780639	Atp6v1b2	11966	ENSMUSG00000006273	ATPase, H+ transporting, lysosomal V1 subunit B2	Not significant
1082.06	0.28452	0.136473	2.08481	0.0370867	0.111847	Eps15l1	13859	ENSMUSG00000006276	epidermal growth factor receptor pathway substrate 15-like 1	Not significant
162.146	0.443126	0.279516	1.58533	0.112891	0.251087	Tep1	21745	ENSMUSG00000006281	telomerase associated protein 1	Not significant
982.207	0.307298	0.125977	2.43932	0.0147148	0.0561173	Ttc5	219022	ENSMUSG00000006288	tetratricopeptide repeat domain 5	Not significant
573.583	-0.0646326	0.196592	-0.328765	0.742333	0.854889	Osgep	66246	ENSMUSG00000006289	O-sialoglycoprotein endopeptidase	Not significant
3213.33	0.616407	0.312028	1.97549	0.0482129	0.135463	Aamp	227290	ENSMUSG00000006299	angio-associated migratory protein	Not significant
164.776	-0.545475	0.395231	-1.38014	0.167543	0.332172	Tmbim1	69660	ENSMUSG00000006301	transmembrane BAX inhibitor motif containing 1	Not significant
8994.68	-0.299485	0.139395	-2.14846	0.0316771	0.0995701	Arpc2	76709	ENSMUSG00000006304	actin related protein 2/3 complex, subunit 2	Not significant
513.8	1.07631	0.57052	1.88654	0.0592226	0.157758	Kmt2b	75410	ENSMUSG00000006307	lysine (K)-specific methyltransferase 2B	Not significant
12.3557	0.149882	0.48251	0.31063	0.756082	0.863463	Zbtb32	58206	ENSMUSG00000006310	zinc finger and BTB domain containing 32	Not significant
34.8442	-0.368843	0.446411	-0.826241	0.408667	0.597452	Etv2	14008	ENSMUSG00000006311	ets variant 2	Not significant
1504.22	-0.112365	0.212765	-0.528117	0.597418	0.753059	Tmem147	69804	ENSMUSG00000006315	transmembrane protein 147	Not significant
18044.4	-0.0269885	0.178414	-0.151269	0.879764	0.939153	Rps9	76846	ENSMUSG00000006333	ribosomal protein S9	Not significant
256.949	-0.36283	0.225976	-1.60561	0.10836	0.243817	Tfpt	69714	ENSMUSG00000006335	TCF3 (E2A) fusion partner	Not significant
16.5727	1.1269	0.571572	1.97158	0.0486579	0.136322	Susd2	71733	ENSMUSG00000006342	sushi domain containing 2	Not significant
16.9647	0.361012	0.663075	0.544452	0.586131	0.744759	Ggt1	14598	ENSMUSG00000006345	gamma-glutamyltransferase 1	Not significant
1222.9	0.339095	0.171374	1.97869	0.0478509	0.134807	Crip2	68337	ENSMUSG00000006356	cysteine rich protein 2	Not significant
108.383	0.512861	0.570182	0.899468	0.368403	0.559305	Crip1	12925	ENSMUSG00000006360	cysteine-rich protein 1 (intestinal)	Not significant
672.464	2.15167	0.80002	2.68953	0.00715536	0.0327118	Cbfa2t3	12398	ENSMUSG00000006362	CBFA2/RUNX1 translocation partner 3	Up-regulated
1177.07	0.910169	0.219345	4.14949	3.3322e-05	0.000529221	Fbln1	14114	ENSMUSG00000006369	fibulin 1	Up-regulated
5826.56	-0.349562	0.133547	-2.61752	0.00885726	0.0382295	Pgrmc1	53328	ENSMUSG00000006373	progesterone receptor membrane component 1	Down-regulated
1036.48	0.39068	0.18975	2.05891	0.0395024	0.117063	ENSMUSG00000006378	26912	ENSMUSG00000006378	glycine C-acetyltransferase (2-amino-3-ketobutyrate-coenzyme A ligase)	Not significant
17.5355	-0.102576	0.586949	-0.174761	0.861268	0.927497	Tek	21687	ENSMUSG00000006386	TEK receptor tyrosine kinase	Not significant
872.58	-0.238232	0.168877	-1.41068	0.158338	0.318697	Elovl1	54325	ENSMUSG00000006390	elongation of very long chain fatty acids (FEN1/Elo2, SUR4/Elo3, yeast)-like 1	Not significant
1472.91	-0.325211	0.212787	-1.52834	0.126428	0.271774	Med8	80509	ENSMUSG00000006392	mediator complex subunit 8	Not significant
139.555	0.47019	0.279381	1.68297	0.0923805	0.217501	Hyi	68180	ENSMUSG00000006395	hydroxypyruvate isomerase (putative)	Not significant
3236.35	0.255846	0.248806	1.02829	0.303813	0.492592	Cdc20	107995	ENSMUSG00000006398	cell division cycle 20	Not significant
33.3116	2.79829	0.748455	3.73876	0.000184933	0.00201626	Adamts4	240913	ENSMUSG00000006403	a disintegrin-like and metallopeptidase (reprolysin type) with thrombospondin type 1 motif, 4	Up-regulated
17.3838	0.212901	0.626479	0.339837	0.733979	0.849057	Nectin4	71740	ENSMUSG00000006411	nectin cell adhesion molecule 4	Not significant
1839.44	0.000637472	0.24327	0.00262043	0.997909	0.999817	Pfdn2	18637	ENSMUSG00000006412	prefoldin 2	Not significant
1819.53	0.418967	0.208327	2.0111	0.0443145	0.127688	Rnf114	81018	ENSMUSG00000006418	ring finger protein 114	Not significant
1070.64	-0.5871	0.18228	-3.22087	0.001278	0.00890424	C330007P06Rik	77644	ENSMUSG00000006423	STING1 ER exit protein 1	Down-regulated
90.0022	1.35609	0.607185	2.23341	0.025522	0.0846598	Neurl1a	18011	ENSMUSG00000006435	neuralized E3 ubiquitin protein ligase 1A	Not significant
2605.52	0.543435	0.156491	3.47262	0.000515399	0.00446223	Srm	20810	ENSMUSG00000006442	spermidine synthase	Up-regulated
453.658	0.596753	0.367182	1.62523	0.104114	0.236954	Epha2	13836	ENSMUSG00000006445	Eph receptor A2	Not significant
1351.79	1.48336	0.298025	4.97731	6.44725e-07	2.33038e-05	Rbm14	56275	ENSMUSG00000006456	RNA binding motif protein 14	Up-regulated
446.536	0.433796	0.362786	1.19573	0.231801	0.410384	Actn3	11474	ENSMUSG00000006457	actinin alpha 3	Not significant
345.697	0.729106	0.230055	3.16927	0.0015282	0.0102395	Zdhhc24	70605	ENSMUSG00000006463	zinc finger, DHHC domain containing 24	Up-regulated
384.921	0.231829	0.22144	1.04691	0.295139	0.483821	Bbs1	52028	ENSMUSG00000006464	Bardet-Biedl syndrome 1 (human)	Not significant
400.587	0.737095	0.262821	2.80456	0.00503858	0.0251159	ENSMUSG00000006471	78797	ENSMUSG00000006471	NADPH dependent diflavin oxidoreductase 1	Up-regulated
702.106	1.83998	0.53488	3.43998	0.000581761	0.00488579	Nsmf	56876	ENSMUSG00000006476	NMDA receptor synaptonuclear signaling and neuronal migration factor	Up-regulated
1245.64	0.112095	0.314592	0.356318	0.721602	0.840745	Pdk1	228026	ENSMUSG00000006494	pyruvate dehydrogenase kinase, isoenzyme 1	Not significant
9179.21	0.521313	0.19722	2.64331	0.00821002	0.0361266	Ptbp1	19205	ENSMUSG00000006498	polypyrimidine tract binding protein 1	Up-regulated
1169.11	0.528743	0.244431	2.16315	0.0305293	0.0966347	Mvd	192156	ENSMUSG00000006517	mevalonate (diphospho) decarboxylase	Not significant
535.61	0.205753	0.226131	0.909885	0.362883	0.553912	Cyba	13057	ENSMUSG00000006519	cytochrome b-245, alpha polypeptide	Not significant
344.171	0.364064	0.289649	1.25691	0.208786	0.384192	Stimate	69179	ENSMUSG00000006526	STIM activating enhancer	Not significant
650.449	-0.260451	0.20263	-1.28535	0.198669	0.372202	Sfmbt1	54650	ENSMUSG00000006527	Scm-like with four mbt domains 1	Not significant
89.0518	0.880694	0.362139	2.43192	0.0150189	0.0569661	Atp7b	11979	ENSMUSG00000006567	ATPase, Cu++ transporting, beta polypeptide	Not significant
2701.71	0.802835	0.265786	3.02061	0.00252268	0.0148309	Rundc3a	51799	ENSMUSG00000006575	RUN domain containing 3A	Up-regulated
217.151	1.49117	0.527058	2.82923	0.00466607	0.0235956	Slc4a3	20536	ENSMUSG00000006576	solute carrier family 4 (anion exchanger), member 3	Up-regulated
783.755	1.41876	0.381944	3.71457	0.000203547	0.00217198	Cdt1	67177	ENSMUSG00000006585	chromatin licensing and DNA replication factor 1	Up-regulated
1758.62	-0.95848	0.417645	-2.29496	0.0217353	0.075033	Runx1t1	12395	ENSMUSG00000006586	RUNX1 translocation partner 1	Not significant
13.123	0.687297	0.652817	1.05282	0.292424	0.480714	Snai3	30927	ENSMUSG00000006587	snail family zinc finger 3	Not significant
1717.45	0.287557	0.148956	1.93048	0.0535474	0.14617	Aprt	11821	ENSMUSG00000006589	adenine phosphoribosyl transferase	Not significant
1721.8	-0.358771	0.109557	-3.27473	0.00105763	0.00769494	Gtf2h1	14884	ENSMUSG00000006599	general transcription factor II H, polypeptide 1	Down-regulated
28.5019	1.12663	0.503729	2.23659	0.0253134	0.0841201	Hfe	15216	ENSMUSG00000006611	homeostatic iron regulator	Not significant
177.222	-0.458497	0.220085	-2.08327	0.0372262	0.112123	Abhd1	57742	ENSMUSG00000006638	abhydrolase domain containing 1	Not significant
502.632	0.495414	0.24926	1.98754	0.0468626	0.132865	Slc5a6	330064	ENSMUSG00000006641	solute carrier family 5 (sodium-dependent vitamin transporter), member 6	Not significant
2609.67	0.545169	0.279393	1.95127	0.0510253	0.141182	Aplp1	11803	ENSMUSG00000006651	amyloid beta (A4) precursor-like protein 1	Not significant
2817.26	-0.163034	0.198132	-0.822857	0.410589	0.599793	Qrich1	69232	ENSMUSG00000006673	glutamine-rich 1	Not significant
11.8727	-0.693142	1.06178	-0.652812	0.513878	0.68949	P4htm	74443	ENSMUSG00000006675	prolyl 4-hydroxylase, transmembrane (endoplasmic reticulum)	Not significant
2083.54	1.28622	0.24775	5.19159	2.08502e-07	9.47298e-06	Usp19	71472	ENSMUSG00000006676	ubiquitin specific peptidase 19	Up-regulated
1755.94	-0.918838	0.271877	-3.37961	0.000725894	0.00577058	Pola1	18968	ENSMUSG00000006678	polymerase (DNA directed), alpha 1	Down-regulated
9228.07	-0.507906	0.170157	-2.98492	0.00283655	0.0161907	Cdc42	12540	ENSMUSG00000006699	cell division cycle 42	Down-regulated
865.736	0.0705621	0.281407	0.250747	0.80201	0.893931	Pknox1	18771	ENSMUSG00000006705	Pbx/knotted 1 homeobox	Not significant
1212.49	-0.176633	0.180706	-0.977459	0.328342	0.518556	Gmnn	57441	ENSMUSG00000006715	geminin	Not significant
714.533	-0.158744	0.337097	-0.470916	0.637701	0.782922	Acot13	66834	ENSMUSG00000006717	acyl-CoA thioesterase 13	Not significant
343.509	-0.645061	0.203889	-3.16378	0.00155732	0.0103948	Zfp184	193452	ENSMUSG00000006720	zinc finger protein 184 (Kruppel-like)	Down-regulated
11.6637	1.68921	0.877888	1.92417	0.054333	0.147792	Cyp27b1	13115	ENSMUSG00000006724	cytochrome P450, family 27, subfamily b, polypeptide 1	Not significant
16962	-0.223921	0.18056	-1.24015	0.21492	0.390728	Cdk4	12567	ENSMUSG00000006728	cyclin-dependent kinase 4	Not significant
293.406	0.460958	0.367714	1.25358	0.209996	0.385573	B4galnt1	14421	ENSMUSG00000006731	beta-1,4-N-acetyl-galactosaminyl transferase 1	Not significant
720.229	-0.291808	0.231825	-1.25874	0.208123	0.383839	Mettl1	17299	ENSMUSG00000006732	methyltransferase like 1	Not significant
1508.58	0.0967906	0.13117	0.737902	0.460574	0.642887	Tspan31	67125	ENSMUSG00000006736	tetraspanin 31	Not significant
3834.27	-0.325201	0.241692	-1.34552	0.178459	0.346321	Kif5b	16573	ENSMUSG00000006740	kinesin family member 5B	Not significant
1140.02	-0.113709	0.172615	-0.658742	0.510061	0.686585	Saal1	78935	ENSMUSG00000006763	serum amyloid A-like 1	Not significant
17.3566	0.399165	0.948995	0.420618	0.674034	0.806675	Tph2	216343	ENSMUSG00000006764	tryptophan hydroxylase 2	Not significant
183.065	0.392673	0.28526	1.37654	0.168653	0.333511	Cnp	12799	ENSMUSG00000006782	2',3'-cyclic nucleotide 3' phosphodiesterase	Not significant
88.7248	-0.559122	0.34366	-1.62696	0.103745	0.236369	Odad4	74407	ENSMUSG00000006784	outer dynein arm complex subunit 4	Not significant
1040.11	-0.0988002	0.166958	-0.591768	0.554006	0.72011	Sulf2	72043	ENSMUSG00000006800	sulfatase 2	Not significant
2418.08	0.0994093	0.153957	0.645696	0.518476	0.6928	Sod2	20656	ENSMUSG00000006818	superoxide dismutase 2, mitochondrial	Not significant
166.673	0.458287	0.305544	1.49991	0.133639	0.282709	Tmco6	71983	ENSMUSG00000006850	transmembrane and coiled-coil domains 6	Not significant
398.386	-0.421915	0.251189	-1.67967	0.0930207	0.218483	Stambp	70527	ENSMUSG00000006906	STAM binding protein	Not significant
287.665	0.293688	0.227887	1.28875	0.197486	0.370601	Ezh1	14055	ENSMUSG00000006920	enhancer of zeste 1 polycomb repressive complex 2 subunit	Not significant
1211.18	1.72692	0.376764	4.58355	4.57142e-06	0.000114905	Hap1	15114	ENSMUSG00000006930	huntingtin-associated protein 1	Up-regulated
151.1	1.84204	0.387191	4.75744	1.96068e-06	5.7546e-05	P3h4	66180	ENSMUSG00000006931	prolyl 3-hydroxylase family member 4 (non-enzymatic)	Up-regulated
26647.1	0.159176	0.203646	0.781632	0.434431	0.620814	Ctnnb1	12387	ENSMUSG00000006932	catenin (cadherin associated protein), beta 1	Not significant
1626.4	0.0684618	0.225613	0.303447	0.761549	0.866739	Eif1b	68969	ENSMUSG00000006941	eukaryotic translation initiation factor 1B	Not significant
38.8178	1.79328	0.965808	1.85677	0.0633442	0.166025	Chrd	12667	ENSMUSG00000006958	chordin	Not significant
12426.3	0.114068	0.217777	0.523782	0.60043	0.755233	Psmd2	21762	ENSMUSG00000006998	proteasome (prosome, macropain) 26S subunit, non-ATPase, 2	Not significant
183.521	1.04251	0.37177	2.80416	0.00504471	0.0251379	Syngr3	20974	ENSMUSG00000007021	synaptogyrin 3	Up-regulated
1269.11	2.31055	0.521604	4.4297	9.43646e-06	0.000200405	Vars	22321	ENSMUSG00000007029	valyl-tRNA synthetase	Up-regulated
117.976	0.711173	0.343074	2.07294	0.0381777	0.114205	Hspa1l	15482	ENSMUSG00000007033	heat shock protein 1-like	Not significant
28.4833	1.0304	0.53245	1.9352	0.0529655	0.145121	Msh5	17687	ENSMUSG00000007035	mutS homolog 5	Not significant
274.04	1.3432	0.375872	3.57357	0.000352148	0.00332164	Abhd16a	193742	ENSMUSG00000007036	abhydrolase domain containing 16A	Up-regulated
928.034	0.677347	0.205204	3.30085	0.000963918	0.00717317	Neu1	18010	ENSMUSG00000007038	neuraminidase 1	Up-regulated
3094.68	0.815167	0.185164	4.4024	1.07058e-05	0.000220039	Ddah2	51793	ENSMUSG00000007039	dimethylarginine dimethylaminohydrolase 2	Up-regulated
2734.91	-0.30752	0.25333	-1.21391	0.224782	0.40231	Clic1	114584	ENSMUSG00000007041	chloride intracellular channel 1	Not significant
900.102	0.0673685	0.181727	0.370712	0.710852	0.832745	Lsm2	27756	ENSMUSG00000007050	LSM2 homolog, U6 small nuclear RNA and mRNA degradation associated	Not significant
1210.61	0.125983	0.200424	0.62858	0.529624	0.70168	Pole	18973	ENSMUSG00000007080	polymerase (DNA directed), epsilon	Not significant
13.0876	-0.0715932	0.662778	-0.10802	0.91398	0.956693	Atp1a2	98660	ENSMUSG00000007097	ATPase, Na+/K+ transporting, alpha 2 polypeptide	Not significant
167.78	0.976362	0.435418	2.24235	0.0249386	0.083138	Stx1a	20907	ENSMUSG00000007207	syntaxin 1A (brain)	Not significant
259.591	0.861222	0.373189	2.30774	0.0210137	0.0731269	Zfp775	243372	ENSMUSG00000007216	zinc finger protein 775	Not significant
14.2852	1.11416	0.466341	2.38916	0.0168871	0.0621564	Scube2	56788	ENSMUSG00000007279	signal peptide, CUB domain, EGF-like 2	Not significant
1933.65	0.26094	0.138244	1.88754	0.0590884	0.157472	Mrpl49	18120	ENSMUSG00000007338	mitochondrial ribosomal protein L49	Not significant
129.906	0.03801	0.351103	0.108259	0.91379	0.956687	Dennd2c	329727	ENSMUSG00000007379	DENN/MADD domain containing 2C	Not significant
1939.42	1.13885	0.241781	4.71027	2.47383e-06	6.88871e-05	Mark3	17169	ENSMUSG00000007411	MAP/microtubule affinity regulating kinase 3	Up-regulated
1225.32	1.2631	0.536795	2.35304	0.0186206	0.0670884	Gatad1	67210	ENSMUSG00000007415	GATA zinc finger domain containing 1	Not significant
212.164	-0.406091	0.423113	-0.95977	0.337171	0.52818	ENSMUSG00000007440	12943	ENSMUSG00000007440	protocadherin alpha 10	Not significant
5794.19	-0.272771	0.107811	-2.53009	0.0114033	0.0463813	M6pr	17113	ENSMUSG00000007458	mannose-6-phosphate receptor, cation dependent	Down-regulated
607.174	1.09162	0.238913	4.5691	4.89814e-06	0.000121214	Lrrc8a	241296	ENSMUSG00000007476	leucine rich repeat containing 8A VRAC subunit A	Up-regulated
15.7894	-0.208292	0.756143	-0.275467	0.782958	0.881668	Mc5r	17203	ENSMUSG00000007480	melanocortin 5 receptor	Not significant
9585.04	0.214874	0.104572	2.0548	0.0398982	0.118022	Ppp2r1a	51792	ENSMUSG00000007564	protein phosphatase 2, regulatory subunit A, alpha	Not significant
229.987	1.65782	0.585431	2.8318	0.00462873	0.0234472	Fance	72775	ENSMUSG00000007570	Fanconi anemia, complementation group E	Up-regulated
1388.75	-0.181393	0.136196	-1.33185	0.182909	0.352117	Tinf2	28113	ENSMUSG00000007589	Terf1 (TRF1)-interacting nuclear factor 2	Not significant
15.8479	-0.666982	0.631045	-1.05695	0.290535	0.478842	Tssk4	71099	ENSMUSG00000007591	testis-specific serine kinase 4	Not significant
198.697	1.47527	0.325323	4.5348	5.76591e-06	0.000138034	Hapln4	330790	ENSMUSG00000007594	hyaluronan and proteoglycan link protein 4	Up-regulated
336.447	0.892092	0.279141	3.19585	0.00139419	0.00950733	Dus3l	224907	ENSMUSG00000007603	dihydrouridine synthase 3-like (S. cerevisiae)	Up-regulated
304.143	2.6659	0.584002	4.56488	4.99774e-06	0.000123471	Gtpbp3	70359	ENSMUSG00000007610	GTP binding protein 3	Up-regulated
3784.08	-0.518402	0.191484	-2.70729	0.00678341	0.0313406	Tgfbr1	21812	ENSMUSG00000007613	transforming growth factor, beta receptor I	Down-regulated
641.033	0.242697	0.287121	0.845277	0.397956	0.587054	Homer1	26556	ENSMUSG00000007617	homer scaffolding protein 1	Not significant
191.397	-0.457276	0.173329	-2.63819	0.00833494	0.0365447	Rad51c	114714	ENSMUSG00000007646	RAD51 paralog C	Down-regulated
160.994	-1.56497	0.397916	-3.93292	8.39189e-05	0.00108983	Gabrb2	14401	ENSMUSG00000007653	gamma-aminobutyric acid (GABA) A receptor, subunit beta 2	Down-regulated
54.1161	-1.15233	0.460988	-2.49971	0.0124297	0.0495263	Cav1	12389	ENSMUSG00000007655	caveolin 1, caveolae protein	Down-regulated
4907.7	0.0423736	0.296202	0.143057	0.886245	0.942165	Arpp19	59046	ENSMUSG00000007656	cAMP-regulated phosphoprotein 19	Not significant
1159.59	0.778928	0.355331	2.19212	0.028371	0.091464	Bcl2l1	12048	ENSMUSG00000007659	BCL2-like 1	Not significant
2484.62	2.15751	0.651942	3.30935	0.000935118	0.00701937	Khsrp	16549	ENSMUSG00000007670	KH-type splicing regulatory protein	Up-regulated
834.836	0.286251	0.244415	1.17117	0.24153	0.422613	Ccdc124	234388	ENSMUSG00000007721	coiled-coil domain containing 124	Not significant
13984.3	-0.633558	0.139524	-4.54084	5.60296e-06	0.000135459	Cct4	12464	ENSMUSG00000007739	chaperonin containing Tcp1, subunit 4 (delta)	Down-regulated
199.221	0.748363	0.332752	2.24901	0.0245119	0.0819951	Cpt1c	78070	ENSMUSG00000007783	carnitine palmitoyltransferase 1c	Not significant
1033.02	-0.378589	0.199993	-1.89301	0.0583566	0.156008	Zfp655	72611	ENSMUSG00000007812	zinc finger protein 655	Not significant
4481.02	-0.04163	0.103556	-0.402004	0.687681	0.817196	Rhoa	11848	ENSMUSG00000007815	ras homolog family member A	Not significant
2401.44	1.04564	0.822854	1.27075	0.203817	0.37896	Zmiz1	328365	ENSMUSG00000007817	zinc finger, MIZ-type containing 1	Not significant
500.146	-0.718122	0.306405	-2.3437	0.0190934	0.0683064	Ankrd26	232339	ENSMUSG00000007827	ankyrin repeat domain 26	Not significant
217.388	1.92989	0.459317	4.20166	2.64966e-05	0.000449411	Aldh16a1	69748	ENSMUSG00000007833	aldehyde dehydrogenase 16 family, member A1	Up-regulated
9212.34	1.94504	0.460872	4.22034	2.4393e-05	0.000421137	Hnrnpa0	77134	ENSMUSG00000007836	heterogeneous nuclear ribonucleoprotein A0	Up-regulated
108.574	0.519621	0.399307	1.30131	0.193154	0.365463	Prrg2	65116	ENSMUSG00000007837	proline-rich Gla (G-carboxyglutamic acid) polypeptide 2	Not significant
8897.19	-0.542853	0.157782	-3.44052	0.000580598	0.00488166	Hnrnph1	59013	ENSMUSG00000007850	heterogeneous nuclear ribonucleoprotein H1	Down-regulated
482.377	-0.338795	0.294978	-1.14854	0.250745	0.434383	Ift43	76411	ENSMUSG00000007867	intraflagellar transport 43	Not significant
4652.75	0.34561	0.111838	3.09028	0.00199967	0.0124926	Id3	15903	ENSMUSG00000007872	inhibitor of DNA binding 3	Up-regulated
4105.31	1.10572	0.557758	1.98244	0.0474299	0.133978	Arid1a	93760	ENSMUSG00000007880	AT rich interactive domain 1A (SWI-like)	Not significant
36.5133	0.268438	0.591579	0.453765	0.649998	0.791271	Crlf1	12931	ENSMUSG00000007888	cytokine receptor-like factor 1	Not significant
6490.6	0.0882494	0.136105	0.648391	0.516732	0.691568	Ctsd	13033	ENSMUSG00000007891	cathepsin D	Not significant
30596.7	0.0763061	0.257218	0.296659	0.766727	0.871415	Rplp1	56040	ENSMUSG00000007892	ribosomal protein, large, P1	Not significant
20.2706	-0.273708	0.76304	-0.358708	0.719814	0.839789	Hmgcll1	208982	ENSMUSG00000007908	3-hydroxymethyl-3-methylglutaryl-Coenzyme A lyase-like 1	Not significant
407.044	1.80415	0.528552	3.41338	0.000641628	0.00526027	Ttc9b	73032	ENSMUSG00000007944	tetratricopeptide repeat domain 9B	Up-regulated
23.2077	3.45439	0.918507	3.76087	0.000169322	0.00187958	Phox2a	11859	ENSMUSG00000007946	paired-like homeobox 2a	Up-regulated
1778.54	2.26991	0.454575	4.99348	5.93008e-07	2.1756e-05	Abhd8	64296	ENSMUSG00000007950	abhydrolase domain containing 8	Up-regulated
1080.75	-0.168042	0.251479	-0.668213	0.503998	0.680772	Ift22	67286	ENSMUSG00000007987	intraflagellar transport 22	Not significant
2506.34	-0.635762	0.235834	-2.69581	0.00702181	0.0322217	Fzd3	14365	ENSMUSG00000007989	frizzled class receptor 3	Down-regulated
1050.05	0.0713869	0.251562	0.283774	0.776583	0.878265	Mid1ip1	68041	ENSMUSG00000008035	Mid1 interacting protein 1 (gastrulation specific G12-like (zebrafish))	Not significant
1838.59	0.0510929	0.24845	0.205646	0.837067	0.913034	Ap2s1	232910	ENSMUSG00000008036	adaptor-related protein complex 2, sigma 1 subunit	Not significant
262.75	2.20986	0.539568	4.09562	4.21046e-05	0.000638311	Fgfrl1	116701	ENSMUSG00000008090	fibroblast growth factor receptor-like 1	Up-regulated
89.7914	0.139485	0.352347	0.395873	0.692199	0.819922	Brme1	74666	ENSMUSG00000008129	break repair meiotic recombinase recruitment factor 1	Not significant
108.657	-0.385771	0.297418	-1.29707	0.194608	0.367266	Fhl2	14200	ENSMUSG00000008136	four and a half LIM domains 2	Not significant
1552.79	1.19628	0.249745	4.79001	1.66769e-06	5.09862e-05	Emc10	69683	ENSMUSG00000008140	ER membrane protein complex subunit 10	Up-regulated
1501.39	1.07333	0.231295	4.6405	3.47564e-06	9.25682e-05	Clstn3	232370	ENSMUSG00000008153	calsyntenin 3	Up-regulated
293.302	0.75306	0.256184	2.93952	0.00328717	0.0180604	Fbxw9	68628	ENSMUSG00000008167	F-box and WD-40 domain protein 9	Up-regulated
621.46	0.0410138	0.228991	0.179107	0.857854	0.926139	Fnbp4	55935	ENSMUSG00000008200	formin binding protein 4	Not significant
511.792	0.24	0.269522	0.890465	0.373216	0.564168	Cers4	67260	ENSMUSG00000008206	ceramide synthase 4	Not significant
266.242	-0.540634	0.249067	-2.17064	0.0299584	0.0951215	Scrn3	74616	ENSMUSG00000008226	secernin 3	Not significant
1982.74	-0.33993	0.160434	-2.11881	0.0341066	0.10515	Phax	56698	ENSMUSG00000008301	phosphorylated adaptor for RNA export	Not significant
910.608	1.28708	0.42237	3.04728	0.00230923	0.0138657	Tle1	21885	ENSMUSG00000008305	transducin-like enhancer of split 1	Up-regulated
89.2224	1.23787	0.440641	2.80924	0.00496586	0.0248211	Relt	320100	ENSMUSG00000008318	RELT tumor necrosis factor receptor	Up-regulated
3868.92	-0.358386	0.307363	-1.166	0.243613	0.425143	Snrpb2	20639	ENSMUSG00000008333	U2 small nuclear ribonucleoprotein B	Not significant
8152.74	-0.0618564	0.219225	-0.282159	0.777822	0.878717	Ubc	22190	ENSMUSG00000008348	ubiquitin C	Not significant
1973.55	-0.136727	0.149909	-0.912066	0.361734	0.552993	Prpf31	68988	ENSMUSG00000008373	pre-mRNA processing factor 31	Not significant
140.909	0.941889	0.28723	3.27921	0.00104097	0.0076001	Sertad1	55942	ENSMUSG00000008384	SERTA domain containing 1	Up-regulated
5952.78	0.451853	0.126604	3.56903	0.000358311	0.0033618	Carhsp1	52502	ENSMUSG00000008393	calcium regulated heat stable protein 1	Up-regulated
125.815	-0.0347006	0.268588	-0.129196	0.897202	0.948591	Elk3	13713	ENSMUSG00000008398	ELK3, member of ETS oncogene family	Not significant
686.323	0.55363	0.395553	1.39964	0.161623	0.32362	Herpud2	80517	ENSMUSG00000008429	HERPUD family member 2	Not significant
518.534	0.303859	0.219858	1.38207	0.16695	0.331439	Rdh13	108841	ENSMUSG00000008435	retinol dehydrogenase 13 (all-trans and 9-cis)	Not significant
324.985	-0.646349	0.351226	-1.84027	0.0657291	0.170947	Nutf2	68051	ENSMUSG00000008450	nuclear transport factor 2	Not significant
3760.39	-0.23051	0.14472	-1.5928	0.111205	0.248245	Arpc5	67771	ENSMUSG00000008475	actin related protein 2/3 complex, subunit 5	Not significant
36.6521	0.153898	0.441404	0.348655	0.727348	0.84485	Rnf151	67504	ENSMUSG00000008482	ring finger protein 151	Not significant
3163.42	-0.66818	0.233673	-2.85946	0.00424356	0.0219973	Elavl2	15569	ENSMUSG00000008489	ELAV like RNA binding protein 1	Down-regulated
110.119	0.860323	0.540029	1.59311	0.111136	0.248235	Pou2f2	18987	ENSMUSG00000008496	POU domain, class 2, transcription factor 2	Not significant
212.35	-0.390092	0.547808	-0.712095	0.476406	0.657333	Mgst1	56615	ENSMUSG00000008540	microsomal glutathione S-transferase 1	Not significant
12.571	0.0436195	1.20125	0.0363119	0.971034	0.986247	Rab25	53868	ENSMUSG00000008601	RAB25, member RAS oncogene family	Not significant
2665.57	0.570771	0.302131	1.88915	0.0588713	0.157152	Ubqln4	94232	ENSMUSG00000008604	ubiquilin 4	Not significant
574.55	-0.139534	0.265312	-0.525923	0.598942	0.754289	Rbfox1	268859	ENSMUSG00000008658	RNA binding protein, fox-1 homolog (C. elegans) 1	Not significant
115.987	0.00111567	0.350228	0.00318556	0.997458	0.999638	Rps18	20084	ENSMUSG00000008668	ribosomal protein S18	Not significant
6356.65	-0.356052	0.261941	-1.35928	0.174058	0.340618	Rpl10	110954	ENSMUSG00000008682	ribosomal protein L10	Not significant
4015.21	-0.413979	0.434629	-0.952488	0.34085	0.532238	Rps15a	267019	ENSMUSG00000008683	ribosomal protein S15A	Not significant
5417.74	0.0922712	0.14315	0.644576	0.519202	0.693166	Ncaph2	52683	ENSMUSG00000008690	non-SMC condensin II complex, subunit H2	Not significant
2031.71	0.192936	0.245781	0.784995	0.432457	0.619524	Hipk1	15257	ENSMUSG00000008730	homeodomain interacting protein kinase 1	Not significant
837.108	0.480964	0.241281	1.99338	0.0462201	0.13145	Gprc5b	64297	ENSMUSG00000008734	G protein-coupled receptor, family C, group 5, member B	Not significant
1415.19	-0.365229	0.27144	-1.34552	0.178456	0.346321	Man1a2	17156	ENSMUSG00000008763	mannosidase, alpha, class 1A, member 2	Not significant
261.404	0.0378597	0.271054	0.139676	0.888916	0.943364	Acyp1	66204	ENSMUSG00000008822	acylphosphatase 1, erythrocyte (common) type	Not significant
2395.82	2.23565	0.496342	4.50424	6.66094e-06	0.000154179	Hdac5	15184	ENSMUSG00000008855	histone deacetylase 5	Up-regulated
3023.91	-0.222939	0.219959	-1.01355	0.310799	0.500343	Rala	56044	ENSMUSG00000008859	v-ral simian leukemia viral oncogene A (ras related)	Not significant
5050.81	-0.365763	0.195149	-1.87428	0.0608918	0.161094	Vdac3	22335	ENSMUSG00000008892	voltage-dependent anion channel 3	Not significant
3013.98	-0.157928	0.289699	-0.545143	0.585655	0.744756	Vps72	21427	ENSMUSG00000008958	vacuolar protein sorting 72	Not significant
1617.95	-0.842892	0.158627	-5.31368	1.07432e-07	5.57092e-06	Gabpa	14390	ENSMUSG00000008976	GA repeat binding protein, alpha	Down-regulated
48.5497	1.32285	0.374191	3.53523	0.000407427	0.00371135	Bmp7	12162	ENSMUSG00000008999	bone morphogenetic protein 7	Up-regulated
11616.4	-0.264248	0.250309	-1.05569	0.291111	0.479468	Dynll1	56455	ENSMUSG00000009013	dynein light chain LC8-type 1	Not significant
1384.91	-0.147396	0.173356	-0.850248	0.395187	0.584614	Pdcl	67466	ENSMUSG00000009030	phosducin-like	Not significant
606.675	2.21284	0.397274	5.57006	2.54647e-08	1.74646e-06	Tmem184b	223693	ENSMUSG00000009035	transmembrane protein 184b	Up-regulated
3153.11	0.659964	0.245449	2.68881	0.00717078	0.0327528	Nf2	18016	ENSMUSG00000009073	neurofibromin 2	Up-regulated
41.1075	1.77142	0.541873	3.26907	0.00107903	0.00780034	Cabp7	192650	ENSMUSG00000009075	calcium binding protein 7	Up-regulated
1041.64	-0.326127	0.283345	-1.15099	0.249736	0.433221	Zmat5	67178	ENSMUSG00000009076	zinc finger, matrin type 5	Not significant
7232.6	-0.121926	0.101386	-1.20259	0.229134	0.407235	Ewsr1	14030	ENSMUSG00000009079	Ewing sarcoma breakpoint region 1	Not significant
3366.53	0.853495	0.22923	3.7233	0.000196632	0.0021096	Ap1b1	11764	ENSMUSG00000009090	adaptor protein complex AP-1, beta 1 subunit	Up-regulated
86.1882	0.894517	0.502548	1.77996	0.0750819	0.188025	Derl3	70377	ENSMUSG00000009092	Der1-like domain family, member 3	Not significant
28.3958	1.80989	1.02474	1.76619	0.0773632	0.192392	Tbx1	21380	ENSMUSG00000009097	T-box 1	Not significant
155.079	-0.132284	0.296621	-0.445969	0.65562	0.7946	Gnat2	14686	ENSMUSG00000009108	G protein subunit alpha transducin 2	Not significant
3704.9	-0.31105	0.198671	-1.56566	0.117429	0.257974	Bcl2l13	94044	ENSMUSG00000009112	BCL2-like 13 (apoptosis facilitator)	Not significant
1024.54	-0.589472	0.222095	-2.65414	0.00795115	0.0353157	Lnpk	69605	ENSMUSG00000009207	lunapark, ER junction formation factor	Down-regulated
24.0224	0.845433	0.627579	1.34713	0.177937	0.345629	Fam163b	109349	ENSMUSG00000009216	family with sequence similarity 163, member B	Not significant
24.9671	1.10506	0.42684	2.58894	0.00962731	0.0406795	Ascl2	17173	ENSMUSG00000009248	achaete-scute family bHLH transcription factor 2	Up-regulated
1298.25	0.285399	0.163358	1.74708	0.0806234	0.19795	Pttg1ip	108705	ENSMUSG00000009291	pituitary tumor-transforming 1 interacting protein	Not significant
24.1329	0.767813	0.632172	1.21456	0.224532	0.401978	Trpm2	28240	ENSMUSG00000009292	transient receptor potential cation channel, subfamily M, member 2	Not significant
1398.2	0.15709	0.19544	0.803776	0.421526	0.609585	Ube2g2	22213	ENSMUSG00000009293	ubiquitin-conjugating enzyme E2G 2	Not significant
115.821	-0.170966	0.294506	-0.580516	0.561567	0.725555	Met	17295	ENSMUSG00000009376	met proto-oncogene	Not significant
209.355	0.209558	0.256072	0.818355	0.413155	0.602509	Syn2	20965	ENSMUSG00000009394	synapsin II	Not significant
959.671	0.490523	0.198846	2.46685	0.0136309	0.052975	Elk1	13712	ENSMUSG00000009406	ELK1, member of ETS oncogene family	Not significant
1035	0.948718	0.360388	2.63249	0.00847609	0.0370308	Nav1	215690	ENSMUSG00000009418	neuron navigator 1	Up-regulated
7256.69	-0.436598	0.217429	-2.008	0.0446428	0.128382	Tnpo1	238799	ENSMUSG00000009470	transportin 1	Not significant
2639.81	-0.439794	0.120282	-3.65636	0.000255822	0.00260346	Rnmt	67897	ENSMUSG00000009535	RNA (guanine-7-) methyltransferase	Down-regulated
3046.04	-0.0953091	0.239644	-0.397712	0.690843	0.819028	Srp14	20813	ENSMUSG00000009549	signal recognition particle 14	Not significant
1808.35	0.243138	0.125521	1.93703	0.0527414	0.144778	Cdk9	107951	ENSMUSG00000009555	cyclin-dependent kinase 9 (CDC2-related kinase)	Not significant
648.595	0.512352	0.221184	2.31641	0.0205358	0.0718387	Tor2a	30933	ENSMUSG00000009563	torsin family 2, member A	Not significant
200.416	1.84342	0.30504	6.0432	1.51087e-09	1.70554e-07	Fpgs	14287	ENSMUSG00000009566	folylpolyglutamyl synthetase	Up-regulated
261.022	0.301771	0.307351	0.981847	0.326175	0.516412	Mrtfb	239719	ENSMUSG00000009569	myocardin related transcription factor B	Not significant
6282.48	-0.356263	0.18462	-1.92971	0.053643	0.146403	Cbx5	12419	ENSMUSG00000009575	chromobox 5	Not significant
751.018	-0.439511	0.179384	-2.45012	0.014281	0.0548271	Apobec3	80287	ENSMUSG00000009585	apolipoprotein B mRNA editing enzyme, catalytic polypeptide 3	Not significant
11.3646	5.44104	1.3943	3.90236	9.52608e-05	0.00119076	Sardh	192166	ENSMUSG00000009614	sarcosine dehydrogenase	Up-regulated
786.901	1.17299	0.29832	3.93197	8.42541e-05	0.00109198	Vav2	22325	ENSMUSG00000009621	vav 2 oncogene	Up-regulated
122.488	-0.743099	0.40912	-1.81633	0.0693191	0.177883	Tex15	104271	ENSMUSG00000009628	testis expressed gene 15	Not significant
2956.35	0.259856	0.186225	1.39539	0.162899	0.325642	Ppp2cb	19053	ENSMUSG00000009630	protein phosphatase 2 (formerly 2A), catalytic subunit, beta isoform	Not significant
66.1533	-0.432291	0.388665	-1.11225	0.266032	0.451123	G0s2	14373	ENSMUSG00000009633	G0/G1 switch gene 2	Not significant
1258.37	0.163115	0.125469	1.30004	0.193586	0.366046	Dmap1	66233	ENSMUSG00000009640	DNA methyltransferase 1-associated protein 1	Not significant
335.344	0.387828	0.195424	1.98455	0.0471949	0.133472	Mcu	215999	ENSMUSG00000009647	mitochondrial calcium uniporter	Not significant
1302.34	1.31736	0.497417	2.64841	0.00808723	0.0357147	Bcr	110279	ENSMUSG00000009681	BCR activator of RhoGEF and GTPase	Up-regulated
52.868	1.42208	0.414021	3.43479	0.000593008	0.00495017	Kcnd1	16506	ENSMUSG00000009731	potassium voltage-gated channel, Shal-related family, member 1	Up-regulated
604.58	0.244099	0.165957	1.47086	0.141329	0.29381	Tfcp2	21422	ENSMUSG00000009733	transcription factor CP2	Not significant
83.4736	0.64334	0.642636	1.0011	0.316781	0.506473	Pou6f2	218030	ENSMUSG00000009734	POU domain, class 6, transcription factor 2	Not significant
608.79	0.0598012	0.510951	0.117039	0.906829	0.953462	Pou6f1	19009	ENSMUSG00000009739	POU domain, class 6, transcription factor 1	Not significant
1282.12	0.446776	0.167919	2.66066	0.0077988	0.034797	Ubp1	22221	ENSMUSG00000009741	upstream binding protein 1	Up-regulated
531.872	0.424883	0.209879	2.02442	0.0429269	0.124493	Nuak2	74137	ENSMUSG00000009772	NUAK family, SNF1-like kinase, 2	Not significant
843.647	-0.395952	0.128968	-3.07016	0.00213946	0.0131312	Cilk1	56542	ENSMUSG00000009828	ciliogenesis associated kinase 1	Down-regulated
5959.09	-0.106026	0.218255	-0.48579	0.627116	0.774918	Sdhb	67680	ENSMUSG00000009863	succinate dehydrogenase complex, subunit B, iron sulfur (Ip)	Not significant
27.9997	0.480061	0.714569	0.671818	0.5017	0.679204	Cox4i2	84682	ENSMUSG00000009876	cytochrome c oxidase subunit 4I2	Not significant
2324.87	-0.198704	0.156192	-1.27217	0.203311	0.378255	Snap47	67826	ENSMUSG00000009894	synaptosomal-associated protein, 47	Not significant
283.3	2.9266	0.784465	3.73069	0.000190954	0.00206504	Wnt3a	22416	ENSMUSG00000009900	wingless-type MMTV integration site family, member 3A	Up-regulated
406.824	0.086422	0.2046	0.422394	0.672737	0.806175	Kdsr	70750	ENSMUSG00000009905	3-ketodihydrosphingosine reductase	Not significant
2018.99	-0.452119	0.145412	-3.10923	0.00187576	0.0119163	Vps4b	20479	ENSMUSG00000009907	vacuolar protein sorting 4B	Down-regulated
29951.2	-0.203432	0.365386	-0.556758	0.577693	0.738599	Rps25	75617	ENSMUSG00000009927	ribosomal protein S25	Not significant
287.548	-0.392897	0.149319	-2.63125	0.00850702	0.0371218	Taz	66826	ENSMUSG00000009995	tafazzin, phospholipid-lysophospholipid transacylase	Down-regulated
55.1188	0.639235	0.379636	1.68381	0.0922179	0.217327	Kif19a	286942	ENSMUSG00000010021	kinesin family member 19A	Not significant
1233.95	0.172641	0.194916	0.885718	0.37577	0.566511	Aldh3a2	11671	ENSMUSG00000010025	aldehyde dehydrogenase family 3, subfamily A2	Not significant
24.0779	1.18474	0.712603	1.66256	0.0964012	0.22434	Zmynd10	114602	ENSMUSG00000010044	zinc finger, MYND domain containing 10	Not significant
1070.44	0.865512	0.196695	4.40027	1.08117e-05	0.000221905	Tmem115	56395	ENSMUSG00000010045	transmembrane protein 115	Up-regulated
1140.1	0.13365	0.228463	0.584998	0.558549	0.723452	Hyal2	15587	ENSMUSG00000010047	hyaluronoglucosaminidase 2	Not significant
521.991	0.551214	0.26313	2.09483	0.0361859	0.109901	Ifrd2	15983	ENSMUSG00000010048	interferon-related developmental regulator 2	Not significant
95.8927	0.189821	0.294849	0.64379	0.519712	0.693532	Hyal1	15586	ENSMUSG00000010051	hyaluronoglucosaminidase 1	Not significant
1565.75	0.605135	0.178456	3.39095	0.000696519	0.00559771	Tusc2	80385	ENSMUSG00000010054	tumor suppressor 2, mitochondrial calcium regulator	Up-regulated
409.663	0.119957	0.179064	0.669909	0.502916	0.680193	Nprl2	56032	ENSMUSG00000010057	NPR2 like, GATOR1 complex subunit	Not significant
147.046	0.296727	0.42369	0.700341	0.483714	0.663701	Slc38a3	76257	ENSMUSG00000010064	solute carrier family 38, member 3	Not significant
434.839	0.268798	0.363559	0.739352	0.459693	0.641926	Cacna2d2	56808	ENSMUSG00000010066	calcium channel, voltage-dependent, alpha 2/delta subunit 2	Not significant
377.891	-0.110336	0.27518	-0.400959	0.68845	0.817614	Rassf1	56289	ENSMUSG00000010067	Ras association (RalGDS/AF-6) domain family member 1	Not significant
21.4832	-0.490378	0.82974	-0.591002	0.554519	0.720441	Epn3	71889	ENSMUSG00000010080	epsin 3	Not significant
58.0003	-0.300828	0.464389	-0.647792	0.51712	0.691771	Rnf112	22671	ENSMUSG00000010086	ring finger protein 112	Not significant
2813.74	0.117988	0.172692	0.683227	0.494463	0.673371	Slc3a2	17254	ENSMUSG00000010095	solute carrier family 3 (activators of dibasic and neutral amino acid transport), member 2	Not significant
2377.62	-0.134425	0.184235	-0.729636	0.465613	0.647453	Nxf1	53319	ENSMUSG00000010097	nuclear RNA export factor 1	Not significant
1483.79	-0.0973155	0.158413	-0.614315	0.539007	0.709475	Stx5a	56389	ENSMUSG00000010110	syntaxin 5A	Not significant
17.6145	-0.140464	0.518318	-0.271	0.786391	0.884042	Slc47a1	67473	ENSMUSG00000010122	solute carrier family 47, member 1	Not significant
50.0601	-0.191342	0.440619	-0.434257	0.664101	0.80027	Pifo	100503311	ENSMUSG00000010136	primary cilia formation	Not significant
323.575	1.62835	0.388725	4.18895	2.8025e-05	0.000467349	Spire2	234857	ENSMUSG00000010154	spire type actin nucleation factor 2	Up-regulated
524.427	-0.183059	0.245677	-0.745123	0.456197	0.639295	Prox1	19130	ENSMUSG00000010175	prospero homeobox 1	Not significant
1218.28	1.78604	0.597416	2.9896	0.00279339	0.0160129	Raver1	71766	ENSMUSG00000010205	ribonucleoprotein, PTB-binding 1	Up-regulated
6050.22	0.016463	0.322825	0.0509968	0.959328	0.980621	2610507B11Rik	72503	ENSMUSG00000010277	bridge-like lipid transfer protein family member 2	Not significant
1212.72	-0.0476399	0.154631	-0.308088	0.758016	0.864528	AI597479	98404	ENSMUSG00000010290	expressed sequence AI597479	Not significant
160.928	1.00969	0.252049	4.00594	6.17718e-05	0.000864157	Tmem86a	67893	ENSMUSG00000010307	transmembrane protein 86A	Up-regulated
12.6421	-0.521933	0.62449	-0.835775	0.403281	0.592467	Optc	269120	ENSMUSG00000010311	opticin	Not significant
18.5734	1.27163	1.2923	0.984	0.325115	0.515286	Tex14	83560	ENSMUSG00000010342	testis expressed gene 14	Not significant
17.2222	-0.24039	0.505792	-0.475274	0.634592	0.780639	Ifi35	70110	ENSMUSG00000010358	interferon-induced protein 35	Not significant
132.189	0.0297787	0.345709	0.0861379	0.931357	0.967006	Rdm1	66599	ENSMUSG00000010362	RAD52 motif 1	Not significant
3848.12	-0.196461	0.251216	-0.782043	0.43419	0.620727	Nedd8	18002	ENSMUSG00000010376	neural precursor cell expressed, developmentally down-regulated gene 8	Not significant
905.3	-0.656938	0.199004	-3.30113	0.000962976	0.0071698	Gosr1	53334	ENSMUSG00000010392	golgi SNAP receptor complex member 1	Down-regulated
1410.68	-0.138448	0.248479	-0.557182	0.577403	0.738357	Mrpl52	68836	ENSMUSG00000010406	mitochondrial ribosomal protein L52	Not significant
1214.99	0.786571	0.270964	2.90286	0.00369774	0.0198132	Kansl3	226976	ENSMUSG00000010453	KAT8 regulatory NSL complex subunit 3	Up-regulated
76.391	-0.63019	0.243809	-2.58477	0.00974429	0.0410558	Eya4	14051	ENSMUSG00000010461	EYA transcriptional coactivator and phosphatase 4	Down-regulated
947.402	0.243568	0.325706	0.747815	0.454572	0.637687	Ebf3	13593	ENSMUSG00000010476	early B cell factor 3	Not significant
1654.82	0.885904	0.445893	1.98681	0.0469435	0.133017	Myt1	17932	ENSMUSG00000010505	myelin transcription factor 1	Not significant
3223.09	0.112224	0.167876	0.668495	0.503818	0.680678	Faf1	14084	ENSMUSG00000010517	Fas-associated factor 1	Not significant
52.078	-0.396089	0.562259	-0.704459	0.481147	0.661312	Tsacc	76927	ENSMUSG00000010538	TSSK6 activating co-chaperone	Not significant
1899.15	-0.00874625	0.193237	-0.0452618	0.963899	0.982961	Mettl16	67493	ENSMUSG00000010554	methyltransferase like 16	Not significant
377.056	0.448279	0.21051	2.12949	0.0332141	0.102981	Pigyl	66268	ENSMUSG00000010607	phosphatidylinositol glycan anchor biosynthesis, class Y-like	Not significant
1936.93	-0.572723	0.2087	-2.74423	0.00606522	0.0288516	Rbm25	67039	ENSMUSG00000010608	RNA binding motif protein 25	Down-regulated
234.989	0.382069	0.216295	1.76642	0.077325	0.192331	Psen2	19165	ENSMUSG00000010609	presenilin 2	Not significant
23.2018	1.42269	0.520353	2.73409	0.00625526	0.0294218	Acaa1b	235674	ENSMUSG00000010651	acetyl-Coenzyme A acyltransferase 1B	Up-regulated
176.086	0.732662	0.247721	2.95761	0.00310034	0.0172731	Plcd1	18799	ENSMUSG00000010660	phospholipase C, delta 1	Up-regulated
4272.74	0.15907	0.14379	1.10627	0.268609	0.453658	Fads1	76267	ENSMUSG00000010663	fatty acid desaturase 1	Not significant
324.481	0.03066	0.208595	0.146983	0.883145	0.940559	Lmbr1	56873	ENSMUSG00000010721	limb region 1	Not significant
178.468	-0.816916	0.307568	-2.65605	0.00790623	0.0351621	Tnfrsf22	79202	ENSMUSG00000010751	tumor necrosis factor receptor superfamily, member 22	Down-regulated
1771.68	-0.0297417	0.173512	-0.171411	0.863901	0.929194	Cars	27267	ENSMUSG00000010755	cysteinyl-tRNA synthetase	Not significant
177.36	-0.0365607	0.335363	-0.109018	0.913188	0.956533	Phlda2	22113	ENSMUSG00000010760	pleckstrin homology like domain, family A, member 2	Not significant
9.91603	0.605667	0.7758	0.7807	0.434979	0.621247	Wnt2	22413	ENSMUSG00000010797	wingless-type MMTV integration site family, member 2	Not significant
34.3787	-1.48171	0.650689	-2.27714	0.0227781	0.0775744	Gabra1	14394	ENSMUSG00000010803	gamma-aminobutyric acid (GABA) A receptor, subunit alpha 1	Not significant
16.4257	0.578691	0.629971	0.918599	0.358305	0.549726	Grid2ip	170935	ENSMUSG00000010825	glutamate receptor, ionotropic, delta 2 (Grid2) interacting protein 1	Not significant
126.882	0.178607	0.234325	0.76222	0.445929	0.63014	Kdelr3	105785	ENSMUSG00000010830	KDEL (Lys-Asp-Glu-Leu) endoplasmic reticulum protein retention receptor 3	Not significant
530.01	-0.321529	0.249686	-1.28773	0.197839	0.371122	Apip	56369	ENSMUSG00000010911	APAF1 interacting protein	Not significant
1108.63	-0.0357504	0.131862	-0.27112	0.786299	0.884006	Pdhx	27402	ENSMUSG00000010914	pyruvate dehydrogenase complex, component X	Not significant
1277.68	0.781691	0.205008	3.81298	0.000137303	0.00158816	Vac14	234729	ENSMUSG00000010936	Vac14 homolog (S. cerevisiae)	Up-regulated
712.359	1.73794	0.577839	3.00766	0.0026327	0.0152828	Akt1s1	67605	ENSMUSG00000011096	AKT1 substrate 1 (proline-rich)	Up-regulated
2496.39	-0.546949	0.182986	-2.98901	0.0027988	0.016026	Tbrg1	21376	ENSMUSG00000011114	transforming growth factor beta regulated gene 1	Down-regulated
109.728	0.453758	0.396318	1.14494	0.252236	0.43599	Adssl1	11565	ENSMUSG00000011148	adenylosuccinate synthetase like 1	Not significant
24.9258	-0.0214843	0.665909	-0.0322631	0.974262	0.987682	Cfap161	75556	ENSMUSG00000011154	cilia and flagella associated protein 161	Not significant
646.127	0.939741	0.167225	5.61961	1.91384e-08	1.39038e-06	Brf1	72308	ENSMUSG00000011158	BRF1, RNA polymerase III transcription initiation factor 90 kDa subunit	Up-regulated
12.7807	1.63276	0.90414	1.80587	0.0709387	0.180608	Vipr2	22355	ENSMUSG00000011171	vasoactive intestinal peptide receptor 2	Not significant
9193.05	-0.0786761	0.133577	-0.588997	0.555864	0.721374	Odc1	18263	ENSMUSG00000011179	ornithine decarboxylase, structural 1	Not significant
1599.9	-0.198465	0.224766	-0.882984	0.377245	0.56813	Thg1l	66628	ENSMUSG00000011254	tRNA-histidine guanylyltransferase 1-like (S. cerevisiae)	Not significant
298.718	0.309692	0.241185	1.28404	0.199127	0.372728	Adam19	11492	ENSMUSG00000011256	a disintegrin and metallopeptidase domain 19 (meltrin beta)	Not significant
2966.01	0.71109	0.242917	2.9273	0.00341921	0.0186047	Pabpc4	230721	ENSMUSG00000011257	poly(A) binding protein, cytoplasmic 4	Up-regulated
19.3043	0.402302	0.613979	0.655238	0.512314	0.688164	Zfp296	63872	ENSMUSG00000011267	zinc finger protein 296	Not significant
27.1032	1.11548	0.396785	2.81129	0.0049343	0.0247254	Plin5	66968	ENSMUSG00000011305	perilipin 5	Up-regulated
1250.2	-0.0104184	0.131068	-0.0794886	0.936644	0.97023	Sugp1	70616	ENSMUSG00000011306	SURP and G patch domain containing 1	Not significant
66.2852	0.237373	0.577976	0.410697	0.681295	0.812581	Dhdh	71755	ENSMUSG00000011382	dihydrodiol dehydrogenase (dimeric)	Not significant
296.417	-0.239354	0.259217	-0.923371	0.355814	0.547391	Zfp790	233056	ENSMUSG00000011427	zinc finger protein 790	Not significant
748.85	0.00684988	0.187426	0.0365471	0.970846	0.986236	Fsd1	240121	ENSMUSG00000011589	fibronectin type 3 and SPRY domain-containing protein	Not significant
99.488	0.643364	0.410392	1.56768	0.116956	0.257392	Fuz	70300	ENSMUSG00000011658	fuzzy planar cell polarity protein	Not significant
147.982	0.54599	0.335208	1.62881	0.103353	0.23577	Sptbn4	80297	ENSMUSG00000011751	spectrin beta, non-erythrocytic 4	Not significant
13288.7	0.206979	0.213421	0.969818	0.332137	0.523086	Pgam1	18648	ENSMUSG00000011752	phosphoglycerate mutase 1	Not significant
659.291	-0.71617	0.235183	-3.04516	0.00232553	0.0139465	Evi5	14020	ENSMUSG00000011831	ecotropic viral integration site 5	Down-regulated
1093	0.965633	0.22023	4.38466	1.16167e-05	0.000233856	Evi5l	213027	ENSMUSG00000011832	ecotropic viral integration site 5 like	Up-regulated
804.458	0.301896	0.197639	1.52751	0.126633	0.272086	Snapc2	102209	ENSMUSG00000011837	small nuclear RNA activating complex, polypeptide 2	Not significant
2040.67	1.77694	0.541064	3.28417	0.00102284	0.0075051	Git1	216963	ENSMUSG00000011877	GIT ArfGAP 1	Up-regulated
753.773	-0.0100308	0.140165	-0.0715641	0.942949	0.97344	Gltp	56356	ENSMUSG00000011884	glycolipid transfer protein	Not significant
1774.42	-0.263167	0.112942	-2.33011	0.0198004	0.0701354	Bnip2	12175	ENSMUSG00000011958	BCL2/adenovirus E1B interacting protein 2	Not significant
1801.61	-0.190061	0.278256	-0.683046	0.494578	0.673465	Ccnt1	12455	ENSMUSG00000011960	cyclin T1	Not significant
137.109	1.77257	0.796286	2.22605	0.0260111	0.0858748	Scarf2	224024	ENSMUSG00000012017	scavenger receptor class F, member 2	Not significant
509.642	0.12365	0.130186	0.949792	0.342218	0.533636	Brms1l	52592	ENSMUSG00000012076	breast cancer metastasis-suppressor 1-like	Not significant
671.48	0.937238	0.205583	4.55893	5.14151e-06	0.000125963	Med15	94112	ENSMUSG00000012114	mediator complex subunit 15	Up-regulated
1412.62	0.172048	0.177885	0.967186	0.333451	0.524374	Dhdds	67422	ENSMUSG00000012117	dehydrodolichyl diphosphate synthase	Not significant
141.758	0.11544	0.354976	0.325204	0.745026	0.85635	Crybg2	230806	ENSMUSG00000012123	crystallin beta-gamma domain containing 2	Not significant
68.1616	0.346824	0.334415	1.03711	0.299686	0.487842	Ubxn11	67586	ENSMUSG00000012126	UBX domain protein 11	Not significant
39.7726	0.230166	0.548865	0.419348	0.674962	0.807238	Wnt8a	20890	ENSMUSG00000012282	wingless-type MMTV integration site family, member 8A	Not significant
477.956	0.761719	0.304936	2.49796	0.0124909	0.0496822	Tjap1	74094	ENSMUSG00000012296	tight junction associated protein 1	Up-regulated
534.723	-0.351754	0.387026	-0.908863	0.363422	0.554274	Nanog	71950	ENSMUSG00000012396	Nanog homeobox	Not significant
30301.5	-0.260205	0.217825	-1.19456	0.232259	0.410997	Rpl15	66480	ENSMUSG00000012405	ribosomal protein L15	Not significant
2838.13	-0.615973	0.195171	-3.15607	0.00159913	0.0105977	Tmem167	66074	ENSMUSG00000012422	transmembrane protein 167	Down-regulated
459.552	0.0573958	0.205301	0.27957	0.779808	0.879798	Mplkip	66308	ENSMUSG00000012429	M-phase specific PLK1 intereacting protein	Not significant
2115.05	-0.688419	0.230534	-2.98619	0.00282474	0.0161484	Kif11	16551	ENSMUSG00000012443	kinesin family member 11	Down-regulated
1446.08	0.00586491	0.267209	0.0219488	0.982489	0.99127	Rpa3	68240	ENSMUSG00000012483	replication protein A3	Not significant
39.4773	-0.740659	0.389424	-1.90194	0.0571796	0.153599	Mlkl	74568	ENSMUSG00000012519	mixed lineage kinase domain-like	Not significant
23.7547	0.827272	0.842019	0.982486	0.32586	0.51617	Phox2b	18935	ENSMUSG00000012520	paired-like homeobox 2b	Not significant
4433.86	-0.45217	0.254487	-1.77679	0.0756028	0.189039	Tnpo3	320938	ENSMUSG00000012535	transportin 3	Not significant
429.876	-0.310678	0.219113	-1.41789	0.156223	0.315477	Ttll5	320244	ENSMUSG00000012609	tubulin tyrosine ligase-like family, member 5	Not significant
347.254	-0.823785	0.306206	-2.6903	0.00713875	0.0326562	Zfp715	69930	ENSMUSG00000012640	zinc finger protein 715	Down-regulated
25.1525	-0.71763	1.15098	-0.623494	0.53296	0.704489	Cdh23	22295	ENSMUSG00000012819	cadherin 23 (otocadherin)	Not significant
23751.4	-0.13072	0.227002	-0.575853	0.564715	0.728288	Rps5	20103	ENSMUSG00000012848	ribosomal protein S5	Not significant
2540.61	1.86857	0.557102	3.35409	0.000796258	0.00622541	Adgrl1	330814	ENSMUSG00000013033	adhesion G protein-coupled receptor L1	Up-regulated
472.74	0.469945	0.262692	1.78896	0.0736216	0.185209	Amotl1	75723	ENSMUSG00000013076	angiomotin-like 1	Not significant
1871.13	0.34256	0.174524	1.96282	0.0496672	0.138384	Etv5	104156	ENSMUSG00000013089	ets variant 5	Not significant
883.607	0.665481	0.317781	2.09415	0.0362469	0.110015	Gfod2	70575	ENSMUSG00000013150	glucose-fructose oxidoreductase domain containing 2	Not significant
256.004	0.288345	0.292271	0.986569	0.323854	0.513959	Enkd1	102124	ENSMUSG00000013155	enkurin domain containing 1	Not significant
4761.06	0.189557	0.153177	1.2375	0.215902	0.3913	Atp6v0d1	11972	ENSMUSG00000013160	ATPase, H+ transporting, lysosomal V0 subunit D1	Not significant
2683.69	1.57853	0.415956	3.79494	0.00014768	0.0016787	Ptprs	19280	ENSMUSG00000013236	protein tyrosine phosphatase, receptor type, S	Up-regulated
484.868	0.765631	0.177552	4.31215	1.61675e-05	0.00030614	Slc41a1	98396	ENSMUSG00000013275	solute carrier family 41, member 1	Up-regulated
498.554	2.58618	0.592372	4.36581	1.26652e-05	0.000250615	Iglon5	210094	ENSMUSG00000013367	IgLON family member 5	Up-regulated
3432.67	0.644814	0.233047	2.76688	0.00565953	0.0273292	Igf2bp1	140486	ENSMUSG00000013415	insulin-like growth factor 2 mRNA binding protein 1	Up-regulated
17.8741	0.00736884	0.50322	0.0146434	0.988317	0.994552	B4galnt2	14422	ENSMUSG00000013418	beta-1,4-N-acetyl-galactosaminyl transferase 2	Not significant
285.415	1.29457	0.868813	1.49004	0.136213	0.286215	Zfp651	270210	ENSMUSG00000013419	zinc finger protein 651	Not significant
998.995	0.556518	0.227485	2.4464	0.0144292	0.0552581	Nelfb	58202	ENSMUSG00000013465	negative elongation factor complex member B	Not significant
284.038	-0.261659	0.224085	-1.16768	0.242937	0.424417	Tmem175	72392	ENSMUSG00000013495	transmembrane protein 175	Not significant
24.1671	0.0654445	0.737602	0.0887261	0.9293	0.965994	Bcas1	76960	ENSMUSG00000013523	brain enriched myelin associated protein 1	Not significant
750.226	0.557664	0.188367	2.96052	0.0030712	0.0171433	Tango2	27883	ENSMUSG00000013539	transport and golgi organization 2	Up-regulated
52.4678	0.840829	0.411316	2.04424	0.0409298	0.120162	Aldh1a2	19378	ENSMUSG00000013584	aldehyde dehydrogenase family 1, subfamily A2	Not significant
5889.72	0.0781848	0.155614	0.502429	0.615366	0.767628	Ndufs2	226646	ENSMUSG00000013593	NADH:ubiquinone oxidoreductase core subunit S2	Not significant
68.1341	0.238574	0.615107	0.387858	0.698121	0.824077	Snx31	66696	ENSMUSG00000013611	sorting nexin 31	Not significant
946.682	-0.254473	0.239606	-1.06205	0.288214	0.476515	Atraid	381629	ENSMUSG00000013622	all-trans retinoic acid induced differentiation factor	Not significant
1410.23	1.62054	0.379262	4.27289	1.92956e-05	0.000351165	Cad	69719	ENSMUSG00000013629	carbamoyl-phosphate synthetase 2, aspartate transcarbamylase, and dihydroorotase	Up-regulated
966.929	0.941103	0.277086	3.39643	0.000682715	0.00551752	Sh3bp5l	79566	ENSMUSG00000013646	SH3 binding domain protein 5 like	Up-regulated
2935.7	-0.985001	0.220712	-4.46284	8.08819e-06	0.000179768	Atad1	67979	ENSMUSG00000013662	ATPase family, AAA domain containing 1	Down-regulated
2258.6	0.253942	0.33917	0.748716	0.454028	0.63729	Pten	19211	ENSMUSG00000013663	phosphatase and tensin homolog	Not significant
6583.77	0.123193	0.214129	0.57532	0.565075	0.728624	Pea15a	18611	ENSMUSG00000013698	proliferation and apoptosis adaptor protein 15A	Not significant
5459.1	-0.205566	0.149888	-1.37146	0.17023	0.335667	Timm23	53600	ENSMUSG00000013701	translocase of inner mitochondrial membrane 23	Not significant
14.451	0.428776	0.573791	0.747269	0.454901	0.637966	Tnfaip8l2	69769	ENSMUSG00000013707	tumor necrosis factor, alpha-induced protein 8-like 2	Not significant
2909.89	-0.524578	0.16792	-3.12397	0.00178429	0.0114543	Trnt1	70047	ENSMUSG00000013736	tRNA nucleotidyl transferase, CCA-adding, 1	Down-regulated
2745.12	1.98159	0.478068	4.14499	3.39828e-05	0.00053855	Ehmt2	110147	ENSMUSG00000013787	euchromatic histone lysine N-methyltransferase 2	Up-regulated
2168.97	0.116733	0.175589	0.664805	0.506175	0.682897	Elof1	66126	ENSMUSG00000013822	ELF1 homolog, elongation factor 1	Not significant
618.048	2.57999	0.386176	6.68086	2.37547e-11	5.71476e-09	Med16	216154	ENSMUSG00000013833	mediator complex subunit 16	Up-regulated
337.28	-0.532709	0.348488	-1.52863	0.126356	0.271694	St3gal1	20442	ENSMUSG00000013846	ST3 beta-galactoside alpha-2,3-sialyltransferase 1	Not significant
1295.93	2.11531	0.741791	2.85162	0.0043497	0.022405	Tmem259	216157	ENSMUSG00000013858	transmembrane protein 259	Up-regulated
291.601	-1.06834	0.223064	-4.7894	1.67281e-06	5.10364e-05	Rnf170	77733	ENSMUSG00000013878	ring finger protein 170	Down-regulated
2254.05	1.24147	0.361576	3.4335	0.000595853	0.00496826	Clip3	76686	ENSMUSG00000013921	CAP-GLY domain containing linker protein 3	Up-regulated
860.474	-0.136232	0.183187	-0.743676	0.457072	0.640064	Dedd	21945	ENSMUSG00000013973	death effector domain-containing	Not significant
788.528	-0.178177	0.167143	-1.06601	0.286418	0.474721	Nit1	27045	ENSMUSG00000013997	nitrilase 1	Not significant
152.163	1.10574	0.72106	1.53349	0.125156	0.270044	Pax5	18507	ENSMUSG00000014030	paired box 5	Not significant
316.641	0.286428	0.3399	0.842683	0.399406	0.588659	Prdm15	114604	ENSMUSG00000014039	PR domain containing 15	Not significant
487.799	1.51875	0.609642	2.49122	0.0127304	0.0503418	Rnf168	70238	ENSMUSG00000014074	ring finger protein 168	Not significant
351.587	-0.213685	0.289945	-0.736985	0.461131	0.643396	Dynlt2b	66061	ENSMUSG00000014075	dynein light chain Tctex-type 2B	Not significant
1825.88	0.105398	0.115468	0.91279	0.361353	0.552842	Chp1	56398	ENSMUSG00000014077	calcineurin-like EF hand protein 1	Not significant
281.921	0.233879	0.253003	0.924412	0.355272	0.546959	Klhl3	100503085	ENSMUSG00000014164	kelch-like 3	Not significant
875.909	0.00959159	0.139513	0.0687506	0.945188	0.974677	Tvp23b	67510	ENSMUSG00000014177	trans-golgi network vesicle protein 23B	Not significant
5473.94	-0.451481	0.123057	-3.66887	0.000243624	0.0025089	Dnajc7	56354	ENSMUSG00000014195	DnaJ heat shock protein family (Hsp40) member C7	Down-regulated
44.1092	2.28891	0.72647	3.15073	0.00162865	0.0107418	Zfp385c	278304	ENSMUSG00000014198	zinc finger protein 385C	Up-regulated
7085.83	-0.546802	0.140043	-3.90454	9.44033e-05	0.00118205	Cacybp	12301	ENSMUSG00000014226	calcyclin binding protein	Down-regulated
480.758	-0.507657	0.195087	-2.60221	0.00926265	0.0396295	Cluap1	76779	ENSMUSG00000014232	clusterin associated protein 1	Down-regulated
303.669	-0.016291	0.216434	-0.0752702	0.94	0.971919	Zswim7	69747	ENSMUSG00000014243	zinc finger SWIM-type containing 7	Not significant
225.19	-0.1609	0.159325	-1.00988	0.312552	0.501936	Pigl	327942	ENSMUSG00000014245	phosphatidylinositol glycan anchor biosynthesis, class L	Not significant
1930.43	0.0119043	0.226475	0.0525632	0.95808	0.980154	Ndufa2	17991	ENSMUSG00000014294	NADH:ubiquinone oxidoreductase subunit A2	Not significant
427.662	-0.155222	0.437069	-0.355143	0.722483	0.841406	Pam16	66449	ENSMUSG00000014301	presequence translocase-asssociated motor 16	Not significant
373.646	1.23863	0.56595	2.18858	0.0286277	0.0921703	Glis2	83396	ENSMUSG00000014303	GLIS family zinc finger 2	Not significant
3744.21	-0.0910979	0.288722	-0.315522	0.752366	0.860894	Cox6c	12864	ENSMUSG00000014313	cytochrome c oxidase subunit 6C	Not significant
107.634	-0.224373	0.228574	-0.981621	0.326286	0.516477	Bicc1	83675	ENSMUSG00000014329	BicC family RNA binding protein 1	Not significant
2994.05	0.658214	0.178826	3.68075	0.000232547	0.00242203	Ube2z	268470	ENSMUSG00000014349	ubiquitin-conjugating enzyme E2Z	Up-regulated
562.201	0.0126255	0.185676	0.0679973	0.945788	0.975078	Tmem87b	72477	ENSMUSG00000014353	transmembrane protein 87B	Not significant
5333.25	-0.234082	0.301786	-0.775656	0.437952	0.623668	Anapc1	17222	ENSMUSG00000014355	anaphase promoting complex subunit 1	Not significant
70.0246	-0.464338	0.368746	-1.25924	0.207945	0.383656	Mertk	17289	ENSMUSG00000014361	MER proto-oncogene tyrosine kinase	Not significant
2910.38	-0.466245	0.21166	-2.20281	0.0276082	0.0896067	Tsg101	22088	ENSMUSG00000014402	tumor susceptibility gene 101	Not significant
437.937	0.545554	0.254107	2.14695	0.0317973	0.09973	Hps5	246694	ENSMUSG00000014418	HPS5, biogenesis of lysosomal organelles complex 2 subunit 2	Not significant
1420.02	0.295946	0.285216	1.03762	0.299446	0.487614	Map3k4	26407	ENSMUSG00000014426	mitogen-activated protein kinase kinase kinase 4	Not significant
101.285	1.88281	0.71774	2.62324	0.00870973	0.0377705	Piezo1	234839	ENSMUSG00000014444	piezo-type mechanosensitive ion channel component 1	Up-regulated
448.993	1.97089	0.298473	6.60322	4.02309e-11	8.68218e-09	Rnf166	68718	ENSMUSG00000014470	ring finger protein 166	Up-regulated
1592.51	-0.063123	0.16096	-0.392166	0.694936	0.821705	Ankrd28	105522	ENSMUSG00000014496	ankyrin repeat domain 28	Not significant
499.427	2.46605	0.584636	4.2181	2.46366e-05	0.000424805	Ankrd52	237615	ENSMUSG00000014498	ankyrin repeat domain 52	Up-regulated
97.1244	-0.0661813	0.303618	-0.217975	0.827449	0.907615	Pkd2l2	53871	ENSMUSG00000014503	polycystic kidney disease 2-like 2	Not significant
2132	-0.242059	0.170529	-1.41946	0.155765	0.314987	Srp19	66384	ENSMUSG00000014504	signal recognition particle 19	Not significant
834.21	0.227263	0.272238	0.834798	0.403832	0.592939	Wdfy2	268752	ENSMUSG00000014547	WD repeat and FYVE domain containing 2	Not significant
2036.26	-0.121675	0.201527	-0.603768	0.545998	0.713896	Rbsn	78287	ENSMUSG00000014550	rabenosyn, RAB effector	Not significant
2561.63	-0.0904573	0.251078	-0.360276	0.718641	0.839253	Mrps25	64658	ENSMUSG00000014551	mitochondrial ribosomal protein S25	Not significant
347.159	-0.213819	0.193037	-1.10766	0.26801	0.45296	Dguok	27369	ENSMUSG00000014554	deoxyguanosine kinase	Not significant
933.843	-0.0835876	0.23962	-0.348834	0.727214	0.844761	Camta1	100072	ENSMUSG00000014592	calmodulin binding transcription activator 1	Not significant
171.477	0.219867	0.363494	0.604871	0.545265	0.713595	Csf1	12977	ENSMUSG00000014599	colony stimulating factor 1 (macrophage)	Not significant
3227.6	0.254638	0.0832346	3.05928	0.0022187	0.0134266	Strip1	229707	ENSMUSG00000014601	striatin interacting protein 1	Up-regulated
6892.36	0.837084	0.389735	2.14783	0.0317274	0.0995996	Kif1a	16560	ENSMUSG00000014602	kinesin family member 1A	Not significant
16.3339	-0.89554	0.72437	-1.2363	0.216346	0.391864	Alx3	11694	ENSMUSG00000014603	aristaless-like homeobox 3	Not significant
3336.47	0.308	0.145477	2.11718	0.0342449	0.105488	Slc25a11	67863	ENSMUSG00000014606	solute carrier family 25 (mitochondrial carrier oxoglutarate carrier), member 11	Not significant
686.155	0.228683	0.256323	0.892168	0.372303	0.563489	Cmc2	66531	ENSMUSG00000014633	COX assembly mitochondrial protein 2	Not significant
2140.28	0.167702	0.151824	1.10459	0.269338	0.454367	Chfr	231600	ENSMUSG00000014668	checkpoint with forkhead and ring finger domains	Not significant
426.397	-1.37696	0.783159	-1.75821	0.0787118	0.19469	Hoxa2	15399	ENSMUSG00000014704	homeobox A2	Not significant
1474.88	0.0803606	0.195093	0.411909	0.680406	0.81208	Tex261	21766	ENSMUSG00000014748	testis expressed gene 261	Not significant
906.667	0.249034	0.165515	1.5046	0.132427	0.281077	Fam120b	67544	ENSMUSG00000014763	family with sequence similarity 120, member B	Not significant
1096.75	-0.130145	0.153141	-0.849843	0.395413	0.58483	Tbp	21374	ENSMUSG00000014767	TATA box binding protein	Not significant
9460.93	-0.259398	0.226249	-1.14651	0.251582	0.435249	Psmb1	19170	ENSMUSG00000014769	proteasome (prosome, macropain) subunit, beta type 1	Not significant
945.291	0.099109	0.165736	0.597995	0.549844	0.716413	Pdcd2	18567	ENSMUSG00000014771	programmed cell death 2	Not significant
478.229	1.67139	0.557198	2.99964	0.002703	0.0156233	Dll1	13388	ENSMUSG00000014773	delta like canonical Notch ligand 1	Up-regulated
188.298	-0.293748	0.205589	-1.42882	0.153057	0.311096	Nol3	78688	ENSMUSG00000014776	nucleolar protein 3 (apoptosis repressor with CARD domain)	Not significant
120.12	0.640301	0.469348	1.36424	0.172494	0.338551	Fhod1	234686	ENSMUSG00000014778	formin homology 2 domain containing 1	Not significant
56.5022	1.73918	0.427826	4.06515	4.8002e-05	0.000707258	Slc9a5	277973	ENSMUSG00000014786	solute carrier family 9 (sodium/hydrogen exchanger), member 5	Up-regulated
70.5566	0.526426	0.302923	1.73782	0.0822424	0.200516	Elmo3	234683	ENSMUSG00000014791	engulfment and cell motility 3	Not significant
246.826	-0.598967	0.425742	-1.40688	0.159463	0.320521	Stc1	20855	ENSMUSG00000014813	stanniocalcin 1	Not significant
375.59	0.505771	0.172543	2.93127	0.00337578	0.0184436	Tppp3	67971	ENSMUSG00000014846	tubulin polymerization-promoting protein family member 3	Up-regulated
607.354	-0.372951	0.183537	-2.03203	0.0421511	0.12278	Msh3	17686	ENSMUSG00000014850	mutS homolog 3	Not significant
14.2583	2.35783	0.814166	2.89601	0.00377945	0.02011	Adamts13	279028	ENSMUSG00000014852	a disintegrin-like and metallopeptidase (reprolysin type) with thrombospondin type 1 motif, 13	Up-regulated
605.559	-0.0195426	0.177983	-0.1098	0.912568	0.956293	Tmem208	66320	ENSMUSG00000014856	transmembrane protein 208	Not significant
1793.96	0.119969	0.139227	0.861679	0.388864	0.579388	E2f4	104394	ENSMUSG00000014859	E2F transcription factor 4	Not significant
3726.63	0.147776	0.134982	1.09479	0.27361	0.459513	Surf4	20932	ENSMUSG00000014867	surfeit gene 4	Not significant
706.967	-0.944558	0.274274	-3.44385	0.000573487	0.00483396	Surf2	20931	ENSMUSG00000014873	surfeit gene 2	Down-regulated
603.647	-0.0882703	0.22147	-0.398566	0.690213	0.818624	Dnajb9	27362	ENSMUSG00000014905	DnaJ heat shock protein family (Hsp40) member B9	Not significant
318.867	0.689107	0.351143	1.96247	0.0497082	0.138445	Naf1	234344	ENSMUSG00000014907	nuclear assembly factor 1 ribonucleoprotein	Not significant
1014.23	-0.565616	0.27321	-2.07026	0.0384282	0.114621	Yes1	22612	ENSMUSG00000014932	YES proto-oncogene 1, Src family tyrosine kinase	Not significant
5257.16	-0.602643	0.203899	-2.95559	0.00312072	0.0173604	Ppp1cb	19046	ENSMUSG00000014956	protein phosphatase 1 catalytic subunit beta	Down-regulated
2510.19	-0.00673992	0.133314	-0.0505569	0.959679	0.980798	Gorasp2	70231	ENSMUSG00000014959	golgi reassembly stacking protein 2	Not significant
546.112	-0.544047	0.22423	-2.42629	0.0152542	0.0575809	Tsen15	66637	ENSMUSG00000014980	tRNA splicing endonuclease subunit 15	Not significant
1729.23	-0.304027	0.166576	-1.82515	0.0679785	0.175261	Efr3a	76740	ENSMUSG00000015002	EFR3 homolog A	Not significant
693.72	-0.0518164	0.303681	-0.170628	0.864517	0.929616	Trappc2l	59005	ENSMUSG00000015013	trafficking protein particle complex 2L	Not significant
182.869	0.9016	0.227305	3.96648	7.29413e-05	0.000986556	Acsf3	257633	ENSMUSG00000015016	acyl-CoA synthetase family member 3	Up-regulated
4366.94	0.086635	0.100041	0.865997	0.386492	0.577338	Ddx19a	13680	ENSMUSG00000015023	DEAD box helicase 19a	Not significant
243.231	0.124633	0.193533	0.64399	0.519582	0.693437	Galns	50917	ENSMUSG00000015027	galactosamine (N-acetyl)-6-sulfate sulfatase	Not significant
79.9832	3.07318	0.690904	4.44805	8.66522e-06	0.000188413	Gata2	14461	ENSMUSG00000015053	GATA binding protein 2	Up-regulated
26.5076	0.468218	0.438178	1.06856	0.285269	0.473299	C8g	69379	ENSMUSG00000015083	complement component 8, gamma polypeptide	Not significant
6.33282	1.79428	0.933057	1.92301	0.0544788	0.148106	Entpd2	12496	ENSMUSG00000015085	ectonucleoside triphosphate diphosphohydrolase 2	Not significant
1507.44	0.752644	0.223229	3.37162	0.000747263	0.00589301	Rabl6	227624	ENSMUSG00000015087	RAB, member RAS oncogene family-like 6	Up-regulated
17.0835	0.696328	0.800568	0.869793	0.384414	0.574995	Ptgds	19215	ENSMUSG00000015090	prostaglandin D2 synthase (brain)	Not significant
2077.73	0.139522	0.227804	0.612466	0.540229	0.710277	Edf1	59022	ENSMUSG00000015092	endothelial differentiation-related factor 1	Not significant
11.3659	2.92551	1.24859	2.34306	0.0191263	0.0683581	Clic3	69454	ENSMUSG00000015093	chloride intracellular channel 3	Not significant
1422.02	0.718945	0.250546	2.86952	0.00411101	0.0215153	Npdc1	18146	ENSMUSG00000015094	neural proliferation, differentiation and control 1	Up-regulated
799.202	0.158807	0.171377	0.926651	0.354108	0.54614	Fbxw5	30839	ENSMUSG00000015095	F-box and WD-40 domain protein 5	Not significant
659.1	-0.366062	0.21161	-1.72989	0.0836493	0.203069	Slc25a13	50799	ENSMUSG00000015112	solute carrier family 25 (mitochondrial carrier, adenine nucleotide translocator), member 13	Not significant
7982.57	-0.332447	0.221868	-1.4984	0.134029	0.283032	Ube2i	22196	ENSMUSG00000015120	ubiquitin-conjugating enzyme E2I	Not significant
735.675	0.120981	0.158694	0.762352	0.44585	0.63014	Tsr3	68327	ENSMUSG00000015126	TSR3 20S rRNA accumulation	Not significant
292.524	-0.54734	0.336174	-1.62814	0.103495	0.236019	Unkl	74154	ENSMUSG00000015127	unkempt family like zinc finger	Not significant
28.2975	0.661154	0.630376	1.04883	0.294258	0.482916	Lrrk1	233328	ENSMUSG00000015133	leucine-rich repeat kinase 1	Not significant
15.8476	0.709278	0.510971	1.3881	0.165107	0.328847	Aldh1a3	56847	ENSMUSG00000015134	aldehyde dehydrogenase family 1, subfamily A3	Not significant
1227.9	0.373692	0.167364	2.23281	0.0255615	0.0847335	Actn1	109711	ENSMUSG00000015143	actinin, alpha 1	Not significant
1311.06	0.010472	0.194406	0.0538667	0.957041	0.979995	Sirt2	64383	ENSMUSG00000015149	sirtuin 2	Not significant
6605.25	0.406563	0.217873	1.86606	0.0620333	0.163353	Hnrnpl	15388	ENSMUSG00000015165	heterogeneous nuclear ribonucleoprotein L	Not significant
4482.82	-0.205433	0.205885	-0.997801	0.318376	0.508098	Nolc1	70769	ENSMUSG00000015176	nucleolar and coiled-body phosphoprotein 1	Not significant
283.373	-0.843562	0.263418	-3.20237	0.00136303	0.00935569	Casd1	213819	ENSMUSG00000015189	CAS1 domain containing 1	Down-regulated
313.437	0.868838	0.255435	3.4014	0.000670404	0.00544448	Cnksr3	215748	ENSMUSG00000015202	Cnksr family member 3	Up-regulated
728.468	-0.386668	0.241564	-1.60069	0.109447	0.245286	Mtmr1	53332	ENSMUSG00000015214	myotubularin related protein 1	Not significant
4156.69	-0.206489	0.0999922	-2.06505	0.0389181	0.115729	Hmgb3	15354	ENSMUSG00000015217	high mobility group box 3	Not significant
6010.25	-0.635617	0.222965	-2.85074	0.00436171	0.0224511	Map2	17756	ENSMUSG00000015222	microtubule-associated protein 2	Down-regulated
81.5624	0.923104	0.457163	2.0192	0.0434662	0.125812	Abca1	11303	ENSMUSG00000015243	ATP-binding cassette, sub-family A (ABC1), member 1	Not significant
878.057	-0.253585	0.158293	-1.60199	0.109157	0.24494	Nipsnap3b	66536	ENSMUSG00000015247	nipsnap homolog 3B	Not significant
911.036	-0.208228	0.229981	-0.905413	0.365247	0.556132	Lage3	66192	ENSMUSG00000015289	L antigen family, member 3	Not significant
1207.05	-0.11817	0.213151	-0.554397	0.579307	0.739436	Ubl4a	27643	ENSMUSG00000015290	ubiquitin-like 4A	Not significant
5808.41	0.207495	0.248373	0.835418	0.403482	0.592644	Gdi1	14567	ENSMUSG00000015291	guanosine diphosphate (GDP) dissociation inhibitor 1	Not significant
391.682	0.493592	0.316809	1.55801	0.119231	0.261112	Sash1	70097	ENSMUSG00000015305	SAM and SH3 domain containing 1	Not significant
207.342	0.855609	0.306971	2.78726	0.00531557	0.0260977	Gadd45b	17873	ENSMUSG00000015312	growth arrest and DNA-damage-inducible 45 beta	Up-regulated
401.514	0.734081	0.174151	4.21519	2.49566e-05	0.000427849	Zdhhc12	66220	ENSMUSG00000015335	zinc finger, DHHC domain containing 12	Up-regulated
99.0054	1.98162	0.402228	4.92661	8.36665e-07	2.86202e-05	Endog	13804	ENSMUSG00000015337	endonuclease G	Up-regulated
26.7753	-0.882066	1.00565	-0.877112	0.380426	0.571535	Cybb	13058	ENSMUSG00000015340	cytochrome b-245, beta polypeptide	Not significant
2705.47	-0.211581	0.110685	-1.91155	0.0559336	0.15106	Golga7	57437	ENSMUSG00000015341	golgi autoantigen, golgin subfamily a, 7	Not significant
138.895	-0.771724	0.314587	-2.45314	0.0141617	0.0545037	Xk	22439	ENSMUSG00000015342	X-linked Kx blood group	Not significant
177.939	-0.644104	0.419737	-1.53454	0.124897	0.269696	Pcolce2	76477	ENSMUSG00000015354	procollagen C-endopeptidase enhancer 2	Not significant
867.203	0.0374611	0.113871	0.328978	0.742173	0.85483	Clpx	270166	ENSMUSG00000015357	caseinolytic mitochondrial matrix peptidase chaperone subunit	Not significant
787.818	1.19245	0.188376	6.33014	2.44932e-10	3.63068e-08	Trabd	67976	ENSMUSG00000015363	TraB domain containing	Up-regulated
153.539	0.898814	0.372024	2.41601	0.0156917	0.0587589	Dennd6b	69440	ENSMUSG00000015377	DENN/MADD domain containing 6B	Not significant
1484.78	0.635692	0.45751	1.38946	0.164693	0.328281	Atf6b	12915	ENSMUSG00000015461	activating transcription factor 6 beta	Not significant
133.605	0.0739341	1.00081	0.0738742	0.94111	0.972317	Notch4	18132	ENSMUSG00000015468	notch 4	Not significant
789.428	0.228652	0.162104	1.41052	0.158385	0.318714	Ppt2	54397	ENSMUSG00000015474	palmitoyl-protein thioesterase 2	Not significant
12.6866	1.51301	0.88146	1.71648	0.0860744	0.207072	Prrt1	260297	ENSMUSG00000015476	proline-rich transmembrane protein 1	Not significant
1397.37	0.182212	0.145137	1.25545	0.209317	0.384976	Rnf5	54197	ENSMUSG00000015478	ring finger protein 5	Not significant
1020.88	0.370098	0.458764	0.806729	0.419822	0.608303	Cacfd1	381356	ENSMUSG00000015488	calcium channel flower domain containing 1	Not significant
230.394	-1.0839	0.409089	-2.64954	0.00806014	0.0356166	Hivep2	15273	ENSMUSG00000015501	human immunodeficiency virus type I enhancer binding protein 2	Down-regulated
2808.55	-0.0183475	0.256877	-0.0714252	0.943059	0.97344	Arnt	11863	ENSMUSG00000015522	aryl hydrocarbon receptor nuclear translocator	Not significant
10.5821	-0.692559	1.02168	-0.677866	0.497857	0.676361	Itga2	16398	ENSMUSG00000015533	integrin alpha 2	Not significant
965.442	-0.126476	0.129462	-0.976936	0.328601	0.518797	Mocs2	17434	ENSMUSG00000015536	molybdenum cofactor synthesis 2	Not significant
397.795	-0.0590952	0.245967	-0.240257	0.810131	0.898219	Nat9	66176	ENSMUSG00000015542	N-acetyltransferase 9 (GCN5-related, putative)	Not significant
520.44	-0.761017	0.32611	-2.33362	0.0196156	0.0695816	Lpl	16956	ENSMUSG00000015568	lipoprotein lipase	Not significant
1685.46	-0.073639	0.220591	-0.333825	0.738511	0.852577	Atp6v0e	11974	ENSMUSG00000015575	ATPase, H+ transporting, lysosomal V0 subunit E	Not significant
34.6158	2.49492	0.829983	3.00599	0.00264715	0.0153545	Nkx2-5	18091	ENSMUSG00000015579	NK2 homeobox 5	Up-regulated
460.515	-0.101103	0.424533	-0.23815	0.811765	0.899068	Zfp318	57908	ENSMUSG00000015597	zinc finger protein 318	Not significant
1100.09	2.42663	0.550735	4.40616	1.0522e-05	0.000216948	Ttbk1	106763	ENSMUSG00000015599	tau tubulin kinase 1	Up-regulated
434.872	1.30565	0.711974	1.83385	0.0666768	0.172785	Srf	20807	ENSMUSG00000015605	serum response factor	Not significant
29.7543	0.295806	0.897388	0.32963	0.741679	0.854743	Gata3	14462	ENSMUSG00000015619	GATA binding protein 3	Not significant
346.213	-0.187138	0.739771	-0.252968	0.800293	0.893215	Lama5	16776	ENSMUSG00000015647	laminin, alpha 5	Not significant
276.662	-0.483302	0.24919	-1.93949	0.0524413	0.144277	Steap1	70358	ENSMUSG00000015652	six transmembrane epithelial antigen of the prostate 1	Not significant
374.816	-0.873012	0.208298	-4.19118	2.77509e-05	0.000464361	Steap2	74051	ENSMUSG00000015653	six transmembrane epithelial antigen of prostate 2	Down-regulated
40308.4	-0.255303	0.120622	-2.11656	0.0342969	0.105582	Hspa8	15481	ENSMUSG00000015656	heat shock protein 8	Not significant
236.417	0.000906496	0.357701	0.00253423	0.997978	0.999818	Serac1	321007	ENSMUSG00000015659	serine active site containing 1	Not significant
1340.65	-0.293129	0.205878	-1.4238	0.154504	0.313324	Pdzd11	72621	ENSMUSG00000015668	PDZ domain containing 11	Not significant
7380	-0.314383	0.236705	-1.32816	0.184124	0.353596	Psma2	19166	ENSMUSG00000015671	proteasome subunit alpha 2	Not significant
752.319	-0.118261	0.24193	-0.488825	0.624966	0.773636	Mrpl32	75398	ENSMUSG00000015672	mitochondrial ribosomal protein L32	Not significant
4812.56	0.119779	0.220134	0.544119	0.586359	0.744863	Setdb1	84505	ENSMUSG00000015697	SET domain, bifurcated 1	Not significant
29.3927	-0.243879	0.460116	-0.530038	0.596085	0.752413	Anxa9	71790	ENSMUSG00000015702	annexin A9	Not significant
1399.06	-0.585568	0.343948	-1.70249	0.0886633	0.21141	Arnt2	11864	ENSMUSG00000015709	aryl hydrocarbon receptor nuclear translocator 2	Not significant
1635.77	0.00687086	0.179846	0.0382042	0.969525	0.985371	Prune1	229589	ENSMUSG00000015711	prune exopolyphosphatase	Not significant
2852.02	-0.398867	0.220094	-1.81225	0.0699469	0.178816	Cers2	76893	ENSMUSG00000015714	ceramide synthase 2	Not significant
3719.21	-0.493198	0.150123	-3.2853	0.00101875	0.00748772	Capza2	12343	ENSMUSG00000015733	capping actin protein of muscle Z-line subunit alpha 2	Down-regulated
1344.96	-0.303791	0.290822	-1.04459	0.29621	0.484873	Plekho1	67220	ENSMUSG00000015745	pleckstrin homology domain containing, family O member 1	Not significant
720.553	-0.228126	0.20324	-1.12244	0.261674	0.446779	Vps45	22365	ENSMUSG00000015747	vacuolar protein sorting 45	Not significant
2096.88	-0.303655	0.173442	-1.75076	0.0799873	0.196916	Prpf3	70767	ENSMUSG00000015748	pre-mRNA processing factor 3	Not significant
12292.6	-0.42732	0.114337	-3.73738	0.000185946	0.00202431	Anp32e	66471	ENSMUSG00000015749	acidic (leucine-rich) nuclear phosphoprotein 32 family, member E	Down-regulated
3608.39	0.501592	0.184417	2.71987	0.00653072	0.0304442	Aph1a	226548	ENSMUSG00000015750	aph1 homolog A, gamma secretase subunit	Up-regulated
1569.92	-0.314374	0.147913	-2.1254	0.0335531	0.103727	Tab2	68652	ENSMUSG00000015755	TGF-beta activated kinase 1/MAP3K7 binding protein 2	Not significant
1248.1	-0.790788	0.188028	-4.2057	2.60274e-05	0.000443796	Ppil4	67418	ENSMUSG00000015757	peptidylprolyl isomerase (cyclophilin)-like 4	Down-regulated
2589.86	-0.586876	0.221116	-2.65415	0.00795074	0.0353157	Cnih1	12793	ENSMUSG00000015759	cornichon family AMPA receptor auxiliary protein 1	Down-regulated
288.548	-0.485868	0.363017	-1.33842	0.18076	0.349356	Eps8	13860	ENSMUSG00000015766	epidermal growth factor receptor pathway substrate 8	Not significant
1561.41	0.604666	0.15135	3.99514	6.46553e-05	0.000894266	Med22	20933	ENSMUSG00000015776	mediator complex subunit 22	Up-regulated
614.258	0.102933	0.188262	0.546751	0.58455	0.744124	Surf1	20930	ENSMUSG00000015790	surfeit gene 1	Not significant
1937.9	-0.195047	0.263514	-0.740177	0.459192	0.641471	Med28	66999	ENSMUSG00000015804	mediator complex subunit 28	Not significant
1706.31	0.166076	0.14853	1.11813	0.263512	0.448821	Qdpr	110391	ENSMUSG00000015806	quinoid dihydropteridine reductase	Not significant
89.3851	0.207464	0.503523	0.412025	0.680321	0.81208	Tnr	21960	ENSMUSG00000015829	tenascin R	Not significant
7235.05	0.423509	0.170887	2.4783	0.013201	0.0518257	Sqstm1	18412	ENSMUSG00000015837	sequestosome 1	Not significant
595.151	-0.339948	0.172264	-1.97342	0.0484478	0.135915	Nfe2l2	18024	ENSMUSG00000015839	nuclear factor, erythroid derived 2, like 2	Not significant
108.935	-0.288789	0.201302	-1.43461	0.151398	0.308622	Rxrg	20183	ENSMUSG00000015843	retinoid X receptor gamma	Not significant
521.07	0.723314	0.282026	2.56471	0.0103264	0.0428682	Rxra	20181	ENSMUSG00000015846	retinoid X receptor alpha	Up-regulated
34.1785	1.86144	1.45821	1.27652	0.20177	0.376298	Adamtsl4	229595	ENSMUSG00000015850	ADAMTS-like 4	Not significant
2292.52	0.700667	0.261749	2.67686	0.00743152	0.0335769	Prpsap1	67763	ENSMUSG00000015869	phosphoribosyl pyrophosphate synthetase-associated protein 1	Up-regulated
42.8385	-0.832899	0.475265	-1.75249	0.0796894	0.196413	Fam184b	58227	ENSMUSG00000015879	family with sequence similarity 184, member B	Not significant
2302.19	-0.794304	0.195895	-4.05474	5.01897e-05	0.000729965	Ncapg	54392	ENSMUSG00000015880	non-SMC condensin I complex, subunit G	Down-regulated
545.446	-0.690924	0.266258	-2.59494	0.00946081	0.0401845	Lcorl	209707	ENSMUSG00000015882	ligand dependent nuclear receptor corepressor-like	Down-regulated
2366.77	-0.208553	0.132782	-1.57064	0.116267	0.256381	Lta4h	16993	ENSMUSG00000015889	leukotriene A4 hydrolase	Not significant
54.2309	-0.0365096	0.450188	-0.0810986	0.935364	0.9694	Amdhd1	71761	ENSMUSG00000015890	amidohydrolase domain containing 1	Not significant
7684.25	-0.241073	0.206988	-1.16467	0.244154	0.425833	Dstn	56431	ENSMUSG00000015932	destrin	Not significant
2647.45	0.0391007	0.18692	0.209184	0.834304	0.911647	Macroh2a1	26914	ENSMUSG00000015937	macroH2A.1 histone	Not significant
182.676	0.692626	0.346509	1.99887	0.0456226	0.130407	Gtf2ird2	114674	ENSMUSG00000015942	GTF2I repeat domain containing 2	Not significant
695.425	0.299256	0.215328	1.38977	0.164598	0.328235	Bola1	69168	ENSMUSG00000015943	bolA-like 1 (E. coli)	Not significant
1244.79	0.824387	0.275981	2.98712	0.00281619	0.0161058	Castor2	80909	ENSMUSG00000015944	cytosolic arginine sensor for mTORC1 subunit 2	Up-regulated
12.7489	-0.84363	0.950792	-0.887292	0.374922	0.565582	Fcgr1	14129	ENSMUSG00000015947	Fc receptor, IgG, high affinity I	Not significant
67.3158	1.2814	0.572118	2.23976	0.0251068	0.0835541	Wnt11	22411	ENSMUSG00000015957	wingless-type MMTV integration site family, member 11	Not significant
3680.98	-0.396007	0.101516	-3.90094	9.58219e-05	0.00119472	Adss	11566	ENSMUSG00000015961	adenylosuccinate synthetase, non muscle	Down-regulated
16.8047	-0.0775629	0.874359	-0.0887084	0.929314	0.965994	Cacna1d	12289	ENSMUSG00000015968	calcium channel, voltage-dependent, L type, alpha 1D subunit	Not significant
1046.72	-0.192745	0.127683	-1.50956	0.131155	0.279314	Actr8	56249	ENSMUSG00000015971	ARP8 actin-related protein 8	Not significant
146.125	-0.360324	0.402472	-0.895278	0.370639	0.561777	Lrrc27	76612	ENSMUSG00000015980	leucine rich repeat containing 27	Not significant
140.582	1.30553	0.246312	5.30033	1.15593e-07	5.89001e-06	Stk32c	57740	ENSMUSG00000015981	serine/threonine kinase 32C	Up-regulated
2907.95	-0.0879324	0.19102	-0.460332	0.645278	0.78807	Fnta	14272	ENSMUSG00000015994	farnesyltransferase, CAAX box, alpha	Not significant
2524.02	-0.687334	0.127828	-5.37704	7.57216e-08	4.15466e-06	Mtrex	72198	ENSMUSG00000016018	Mtr4 exosome RNA helicase	Down-regulated
12.4517	-0.651275	0.70318	-0.926184	0.35435	0.546223	Lbp	16803	ENSMUSG00000016024	lipopolysaccharide binding protein	Not significant
582.78	2.79956	0.552148	5.07031	3.97162e-07	1.58379e-05	Celsr1	12614	ENSMUSG00000016028	cadherin, EGF LAG seven-pass G-type receptor 1	Up-regulated
7.90686	0.11052	0.781292	0.141458	0.887508	0.943029	Fli1	14247	ENSMUSG00000016087	Friend leukemia integration 1	Not significant
118.622	-0.327072	0.428647	-0.763035	0.445442	0.630026	Stard13	243362	ENSMUSG00000016128	StAR-related lipid transfer (START) domain containing 13	Not significant
28.9618	1.24625	0.956857	1.30244	0.192766	0.365012	Tenm1	23963	ENSMUSG00000016150	teneurin transmembrane protein 1	Not significant
108.689	-0.0422779	0.321554	-0.13148	0.895395	0.947363	Camk1g	215303	ENSMUSG00000016179	calcium/calmodulin-dependent protein kinase I gamma	Not significant
1059.86	-0.296591	0.199414	-1.48732	0.136932	0.287376	Utp25	215193	ENSMUSG00000016181	UTP25 small subunit processome component	Not significant
842.479	-0.669684	0.283536	-2.36191	0.0181813	0.0659443	Syt14	329324	ENSMUSG00000016200	synaptotagmin XIV	Not significant
28.2258	-0.254415	0.52798	-0.481865	0.629902	0.776956	H2-M3	14991	ENSMUSG00000016206	histocompatibility 2, M region locus 3	Not significant
179.088	1.4048	0.403965	3.47753	0.000506052	0.00440993	Lonrf3	74365	ENSMUSG00000016239	LON peptidase N-terminal domain and ring finger 3	Up-regulated
2317.35	-0.0784353	0.324184	-0.241947	0.808822	0.897572	Atp5e	67126	ENSMUSG00000016252	ATP synthase, H+ transporting, mitochondrial F1 complex, epsilon subunit	Not significant
1375.13	0.348927	0.210824	1.65506	0.0979115	0.226825	Nelfcd	57314	ENSMUSG00000016253	negative elongation factor complex member C/D, Th1l	Not significant
2275.8	-0.0204884	0.133867	-0.153051	0.878358	0.938602	Ctsz	64138	ENSMUSG00000016256	cathepsin Z	Not significant
2346.15	-0.381497	0.180974	-2.10802	0.0350292	0.107194	Prelid3b	66390	ENSMUSG00000016257	PRELI domain containing 3B	Not significant
556.778	-0.37327	0.214038	-1.74394	0.0811694	0.198692	Sertad4	214791	ENSMUSG00000016262	SERTA domain containing 4	Not significant
1239.34	-0.232421	0.251977	-0.922391	0.356324	0.547749	Ube2a	22209	ENSMUSG00000016308	ubiquitin-conjugating enzyme E2A	Not significant
11958.3	-0.426459	0.264674	-1.61126	0.107123	0.242088	Slc25a5	11740	ENSMUSG00000016319	solute carrier family 25 (mitochondrial carrier, adenine nucleotide translocator), member 5	Not significant
1053.76	0.0685805	0.190582	0.359849	0.71896	0.839559	Ppdpf	66496	ENSMUSG00000016344	pancreatic progenitor cell differentiation and proliferation factor	Not significant
483.877	1.8931	0.473033	4.00205	6.27959e-05	0.000874718	Kcnq2	16536	ENSMUSG00000016346	potassium voltage-gated channel, subfamily Q, member 2	Up-regulated
241.223	0.294621	0.395944	0.744098	0.456817	0.639905	Eef1a2	13628	ENSMUSG00000016349	eukaryotic translation elongation factor 1 alpha 2	Not significant
12.4919	0.746562	0.726517	1.02759	0.304142	0.492985	Col20a1	73368	ENSMUSG00000016356	collagen, type XX, alpha 1	Not significant
7682.39	-0.73064	0.240841	-3.0337	0.00241578	0.0143587	Pls3	102866	ENSMUSG00000016382	plastin 3 (T-isoform)	Down-regulated
963.087	-0.404137	0.269067	-1.50199	0.133099	0.282034	Mpped2	77015	ENSMUSG00000016386	metallophosphoesterase domain containing 2	Not significant
990.875	-0.431386	0.205898	-2.09514	0.0361582	0.109891	Nkap	67050	ENSMUSG00000016409	NFKB activating protein	Not significant
1010.38	0.0458165	0.272661	0.168035	0.866556	0.930741	Ndufa1	54405	ENSMUSG00000016427	NADH:ubiquinone oxidoreductase subunit A1	Not significant
25.3973	0.0206857	0.48364	0.0427708	0.965884	0.983847	Wt1	22431	ENSMUSG00000016458	WT1 transcription factor	Not significant
669.986	0.177051	0.186296	0.950375	0.341922	0.533335	E2f3	13557	ENSMUSG00000016477	E2F transcription factor 3	Not significant
822.428	-0.755166	0.284577	-2.65364	0.0079628	0.0353461	Cr1l	12946	ENSMUSG00000016481	complement component (3b/4b) receptor 1-like	Down-regulated
1706.31	-0.264828	0.20726	-1.27776	0.201335	0.375854	Ppfibp1	67533	ENSMUSG00000016487	PTPRF interacting protein, binding protein 1 (liprin beta 1)	Not significant
10.4241	0.390195	1.13782	0.342933	0.731649	0.847966	Cd46	17221	ENSMUSG00000016493	CD46 antigen, complement regulatory protein	Not significant
646.157	-0.238135	0.256946	-0.926791	0.354035	0.546086	Plgrkt	67759	ENSMUSG00000016495	plasminogen receptor, C-terminal lysine transmembrane protein	Not significant
48.9686	-0.445241	0.369046	-1.20647	0.227638	0.405456	Cd274	60533	ENSMUSG00000016496	CD274 antigen	Not significant
845.501	-0.142117	0.175297	-0.810721	0.417526	0.606173	Gtf3a	66596	ENSMUSG00000016503	general transcription factor III A	Not significant
545.363	0.17927	0.152479	1.1757	0.239713	0.420235	Mtif3	76366	ENSMUSG00000016510	mitochondrial translational initiation factor 3	Not significant
256.335	0.8088	0.241718	3.34606	0.000819698	0.00635786	Lnx2	140887	ENSMUSG00000016520	ligand of numb-protein X 2	Up-regulated
713.449	-0.0157707	0.168821	-0.0934167	0.925573	0.963796	Dyrk3	226419	ENSMUSG00000016526	dual-specificity tyrosine-(Y)-phosphorylation regulated kinase 3	Not significant
1434.85	2.07475	0.372581	5.56859	2.56812e-08	1.75289e-06	Mapkapk2	17164	ENSMUSG00000016528	MAP kinase-activated protein kinase 2	Up-regulated
5416.13	-0.61689	0.188209	-3.27769	0.00104662	0.00763757	Lamp2	16784	ENSMUSG00000016534	lysosomal-associated membrane protein 2	Down-regulated
4797.6	-0.327787	0.122189	-2.68263	0.00730457	0.0331564	Atxn10	54138	ENSMUSG00000016541	ataxin 10	Down-regulated
330.282	0.161885	0.176155	0.918992	0.3581	0.549584	Foxred2	239554	ENSMUSG00000016552	FAD-dependent oxidoreductase domain containing 2	Not significant
6421.58	-0.309436	0.146793	-2.10798	0.0350325	0.107194	Eif3d	55944	ENSMUSG00000016554	eukaryotic translation initiation factor 3, subunit D	Not significant
28851.5	0.195149	0.0979392	1.99255	0.0463105	0.131656	H3f3b	15081	ENSMUSG00000016559	H3.3 histone B	Not significant
3913.65	-0.065022	0.160797	-0.404374	0.685937	0.815964	Nup50	18141	ENSMUSG00000016619	nucleoporin 50	Not significant
585.129	0.413659	0.18919	2.18647	0.0287811	0.0924934	Ift27	67042	ENSMUSG00000016637	intraflagellar transport 27	Not significant
921.832	0.265345	0.181409	1.46269	0.143553	0.297253	Pacsin2	23970	ENSMUSG00000016664	protein kinase C and casein kinase substrate in neurons 2	Not significant
1973.92	-0.852133	0.288945	-2.94912	0.00318677	0.0176274	Cmah	12763	ENSMUSG00000016756	cytidine monophospho-N-acetylneuraminic acid hydroxylase	Down-regulated
1720.71	0.920564	0.186461	4.93702	7.9326e-07	2.73908e-05	Ttll12	223723	ENSMUSG00000016757	tubulin tyrosine ligase-like family, member 12	Up-regulated
63.6102	0.441224	0.280693	1.57191	0.115972	0.255929	Bik	12124	ENSMUSG00000016758	BCL2-interacting killer	Not significant
149.133	1.43087	0.243763	5.86993	4.35972e-09	3.97385e-07	Scube1	64706	ENSMUSG00000016763	signal peptide, CUB domain, EGF-like 1	Up-regulated
2117.62	0.431379	0.165868	2.60074	0.00930224	0.0397526	Tox4	268741	ENSMUSG00000016831	TOX high mobility group box family member 4	Up-regulated
1322.48	-0.241779	0.283975	-0.85141	0.394542	0.583894	Mrps18c	68735	ENSMUSG00000016833	mitochondrial ribosomal protein S18C	Not significant
1436.11	-0.73107	0.201459	-3.62888	0.000284649	0.00281295	Sulf1	240725	ENSMUSG00000016918	sulfatase 1	Down-regulated
3230.37	-0.339896	0.138438	-2.45523	0.0140795	0.0542871	Srsf6	67996	ENSMUSG00000016921	serine and arginine-rich splicing factor 6	Not significant
1932.47	0.65912	0.219345	3.00495	0.00265627	0.0153993	Plcg1	18803	ENSMUSG00000016933	phospholipase C, gamma 1	Up-regulated
621.738	1.5078	0.332456	4.53535	5.75092e-06	0.0001379	Kctd2	70382	ENSMUSG00000016940	potassium channel tetramerisation domain containing 2	Up-regulated
1748.89	0.171288	0.126984	1.34889	0.177373	0.345035	Kctd5	69259	ENSMUSG00000016946	potassium channel tetramerisation domain containing 5	Not significant
1214.52	-0.1997	0.198615	-1.00546	0.314674	0.504406	Etaa1	68145	ENSMUSG00000016984	Ewing tumor-associated antigen 1	Not significant
388.015	0.507475	0.249853	2.0311	0.0422452	0.122932	Sdc4	20971	ENSMUSG00000017009	syndecan 4	Not significant
35.7434	-0.682282	0.396553	-1.72053	0.0853362	0.20604	Il13ra1	16164	ENSMUSG00000017057	interleukin 13 receptor, alpha 1	Not significant
6801.79	-0.0696522	0.147497	-0.472228	0.636764	0.782033	Nbr1	17966	ENSMUSG00000017119	NBR1, autophagy cargo receptor	Not significant
400.912	1.27967	0.350934	3.64645	0.000265884	0.00267434	Cyth1	19157	ENSMUSG00000017132	cytohesin 1	Up-regulated
2741.55	-0.607058	0.167733	-3.6192	0.000295514	0.00289884	Rnd3	74194	ENSMUSG00000017144	Rho family GTPase 3	Down-regulated
1937.53	-0.406015	0.230242	-1.76343	0.0778279	0.193318	Brca1	12189	ENSMUSG00000017146	breast cancer 1, early onset	Not significant
47.5141	1.04179	0.610162	1.7074	0.0877483	0.210032	Cntnap1	53321	ENSMUSG00000017167	contactin associated protein-like 1	Not significant
482.986	-0.244824	0.356164	-0.68739	0.491837	0.670978	Nt5c3b	68106	ENSMUSG00000017176	5'-nucleotidase, cytosolic IIIB	Not significant
1599.29	-0.0434029	0.211794	-0.20493	0.837627	0.913373	Coa3	52469	ENSMUSG00000017188	cytochrome C oxidase assembly factor 3	Not significant
7.44752	0.184234	1.1549	0.159524	0.873256	0.935336	Zpbp2	69376	ENSMUSG00000017195	zona pellucida binding protein 2	Not significant
1806.43	0.178317	0.206908	0.861815	0.388789	0.579388	Med24	23989	ENSMUSG00000017210	mediator complex subunit 24	Not significant
4871.01	0.586045	0.222098	2.63868	0.00832291	0.0365138	Psmd3	22123	ENSMUSG00000017221	proteasome (prosome, macropain) 26S subunit, non-ATPase, 3	Up-regulated
2476.26	-0.273581	0.16171	-1.6918	0.0906845	0.214805	Exosc10	50912	ENSMUSG00000017264	exosome component 10	Not significant
1420.7	-0.293614	0.179488	-1.63585	0.101872	0.233261	Glod4	67201	ENSMUSG00000017286	glyoxalase domain containing 4	Not significant
2229.43	0.0414433	0.141846	0.292171	0.770156	0.873959	Vps53	68299	ENSMUSG00000017288	VPS53 GARP complex subunit	Not significant
2099.86	-0.041024	0.327066	-0.12543	0.900183	0.950034	Taok1	216965	ENSMUSG00000017291	TAO kinase 1	Not significant
755.803	0.298392	0.210265	1.41912	0.155863	0.315	Dnttip1	76233	ENSMUSG00000017299	deoxynucleotidyltransferase, terminal, interacting protein 1	Not significant
195.745	0.775048	0.206646	3.75061	0.000176405	0.00193895	Acot8	170789	ENSMUSG00000017307	acyl-CoA thioesterase 8	Up-regulated
903.679	1.39175	0.267658	5.19972	1.99587e-07	9.12442e-06	Mpp2	50997	ENSMUSG00000017314	membrane protein, palmitoylated 2 (MAGUK p55 subfamily member 2)	Up-regulated
1460.42	0.496215	0.152359	3.25687	0.00112647	0.00807966	Nlk	18099	ENSMUSG00000017376	nemo like kinase	Up-regulated
2687.24	1.06491	0.310941	3.42479	0.000615279	0.00508688	Traf4	22032	ENSMUSG00000017386	TNF receptor associated factor 4	Up-regulated
1648.32	0.469873	0.353695	1.32847	0.184024	0.353521	Aldoc	11676	ENSMUSG00000017390	aldolase C, fructose-bisphosphate	Not significant
155.556	1.82052	0.426081	4.27271	1.93111e-05	0.000351165	Stac2	217154	ENSMUSG00000017400	SH3 and cysteine rich domain 2	Up-regulated
19086.3	-0.343287	0.275905	-1.24422	0.213418	0.389202	Rpl19	19921	ENSMUSG00000017404	ribosomal protein L19	Not significant
62.2649	0.323251	0.403464	0.801188	0.423023	0.610709	Nek8	140859	ENSMUSG00000017405	NIMA (never in mitosis gene a)-related expressed kinase 8	Not significant
157.385	-0.386553	0.31202	-1.23887	0.215392	0.390959	Cacnb4	12298	ENSMUSG00000017412	calcium channel, voltage-dependent, beta 4 subunit	Not significant
25.6505	0.0949562	0.458062	0.2073	0.835776	0.912303	Plxdc1	72324	ENSMUSG00000017417	plexin domain containing 1	Not significant
2329.36	-0.846534	0.195959	-4.31996	1.56056e-05	0.00029657	Arl5b	75869	ENSMUSG00000017418	ADP-ribosylation factor-like 5B	Down-regulated
4748.39	-0.438051	0.154969	-2.8267	0.00470309	0.0237665	Zfp207	22680	ENSMUSG00000017421	zinc finger protein 207	Down-regulated
3013.14	-0.405643	0.145752	-2.78309	0.00538431	0.026347	Psmd11	69077	ENSMUSG00000017428	proteasome (prosome, macropain) 26S subunit, non-ATPase, 11	Down-regulated
111.393	0.519349	0.528747	0.982227	0.325988	0.516227	C1qtnf1	56745	ENSMUSG00000017446	C1q and tumor necrosis factor related protein 1	Not significant
471.859	-0.349144	0.221997	-1.57274	0.115779	0.255766	Pipox	19193	ENSMUSG00000017453	pipecolic acid oxidase	Not significant
602.47	0.0916845	0.373649	0.245376	0.806165	0.896452	Timp2	21858	ENSMUSG00000017466	tissue inhibitor of metalloproteinase 2	Not significant
1221.9	0.925886	0.325407	2.84532	0.00443668	0.0227254	Zc3h18	76014	ENSMUSG00000017478	zinc finger CCCH-type containing 18	Up-regulated
3852.13	-0.499994	0.271773	-1.83975	0.0658046	0.171038	Top2b	21974	ENSMUSG00000017485	topoisomerase (DNA) II beta	Not significant
110.531	-0.861433	0.447339	-1.92568	0.0541441	0.14736	Rarb	218772	ENSMUSG00000017491	retinoic acid receptor, beta	Not significant
764.842	1.26638	0.3517	3.60074	0.000317313	0.00306757	Igfbp4	16010	ENSMUSG00000017493	insulin-like growth factor binding protein 4	Up-regulated
2098.92	0.137057	0.21014	0.652218	0.51426	0.689644	Cdc6	23834	ENSMUSG00000017499	cell division cycle 6	Not significant
2421.25	-0.0485063	0.222036	-0.218461	0.82707	0.907524	Suz12	52615	ENSMUSG00000017548	SUZ12 polycomb repressive complex 2 subunit	Not significant
1041.6	-0.670993	0.238939	-2.80822	0.0049816	0.0248911	Atad5	237877	ENSMUSG00000017550	ATPase family, AAA domain containing 5	Down-regulated
687.48	0.117466	0.127864	0.918683	0.358261	0.549716	Crlf3	54394	ENSMUSG00000017561	cytokine receptor-like factor 3	Not significant
2310.18	0.0987608	0.0928757	1.06337	0.287616	0.475799	Tnfaip1	21927	ENSMUSG00000017615	tumor necrosis factor, alpha-induced protein 1 (endothelial)	Not significant
1999.57	0.712096	0.222992	3.19336	0.00140626	0.00957624	Abr	109934	ENSMUSG00000017631	active BCR-related gene	Up-regulated
2156.89	0.978827	0.266889	3.66754	0.000244894	0.00251844	Rab11fip4	268451	ENSMUSG00000017639	RAB11 family interacting protein 4 (class II)	Up-regulated
146.673	0.11027	0.375319	0.293805	0.768907	0.872879	Cd40	21939	ENSMUSG00000017652	CD40 antigen	Not significant
1155.07	1.18423	0.23511	5.03694	4.73043e-07	1.80779e-05	Slc35c2	228875	ENSMUSG00000017664	solute carrier family 35, member C2	Up-regulated
1087.98	0.0174128	0.261789	0.0665147	0.946968	0.975456	Zfp334	228876	ENSMUSG00000017667	zinc finger protein 334	Not significant
1974.12	0.682874	0.154182	4.42901	9.46669e-06	0.000200757	Elmo2	140579	ENSMUSG00000017670	engulfment and cell motility 2	Up-regulated
1329.87	-0.0648479	0.264867	-0.244832	0.806587	0.896649	Wsb1	78889	ENSMUSG00000017677	WD repeat and SOCS box-containing 1	Not significant
967.895	0.122698	0.166281	0.737896	0.460578	0.642887	Ttpal	76080	ENSMUSG00000017679	tocopherol (alpha) transfer protein-like	Not significant
2652.5	-0.00355512	0.0997579	-0.0356375	0.971571	0.98631	Rhot1	59040	ENSMUSG00000017686	ras homolog family member T1	Not significant
348.768	0.585746	0.376609	1.55531	0.119871	0.262045	Rhbdl3	246104	ENSMUSG00000017692	rhomboid like 3	Not significant
236.456	0.0508429	0.223435	0.227552	0.819995	0.903139	Ada	11486	ENSMUSG00000017697	adenosine deaminase	Not significant
3321.13	-0.466424	0.139382	-3.34638	0.000818746	0.0063572	Serinc3	26943	ENSMUSG00000017707	serine incorporator 3	Down-regulated
10.3724	1.39421	0.679406	2.0521	0.0401595	0.118604	Tha1	71776	ENSMUSG00000017713	threonine aldolase 1	Not significant
837.768	0.877197	0.212696	4.12417	3.72069e-05	0.000575962	Pgs1	74451	ENSMUSG00000017715	phosphatidylglycerophosphate synthase 1	Up-regulated
3528.84	-0.160504	0.183102	-0.876583	0.380713	0.571724	Birc5	11799	ENSMUSG00000017716	baculoviral IAP repeat-containing 5	Not significant
84.1462	0.13247	0.513237	0.258106	0.796325	0.890639	Afmid	71562	ENSMUSG00000017718	arylformamidase	Not significant
3788.03	0.794888	0.17859	4.45092	8.55027e-06	0.000187739	Pigt	78928	ENSMUSG00000017721	phosphatidylinositol glycan anchor biosynthesis, class T	Up-regulated
116.744	-0.0215363	0.530323	-0.0406098	0.967607	0.984654	Wfdc2	67701	ENSMUSG00000017723	WAP four-disulfide core domain 2	Not significant
396.11	0.716489	0.419566	1.70769	0.0876939	0.21	Etv4	18612	ENSMUSG00000017724	ets variant 4	Not significant
137.98	0.0361782	0.413141	0.0875688	0.930219	0.966235	Dbndd2	52840	ENSMUSG00000017734	dysbindin (dystrobrevin binding protein 1) domain containing 2	Not significant
21.6781	0.699113	0.534841	1.30714	0.191164	0.362735	Mmp9	17395	ENSMUSG00000017737	matrix metallopeptidase 9	Not significant
151.135	0.41123	0.766941	0.536195	0.591824	0.748837	Slc12a5	57138	ENSMUSG00000017740	solute carrier family 12, member 5	Not significant
245.775	0.851145	0.320591	2.65492	0.00793263	0.0352548	Ghdc	80860	ENSMUSG00000017747	GH3 domain containing	Up-regulated
297.919	0.855907	0.209059	4.09409	4.23829e-05	0.000641419	Pltp	18830	ENSMUSG00000017754	phospholipid transfer protein	Up-regulated
851.19	0.89711	0.261825	3.42637	0.000611712	0.00506951	Slc12a7	20499	ENSMUSG00000017756	solute carrier family 12, member 7	Up-regulated
2867.2	-0.291572	0.154344	-1.88911	0.0588775	0.157152	Ctsa	19025	ENSMUSG00000017760	cathepsin A	Not significant
345.536	0.39402	0.310074	1.27073	0.203825	0.37896	Zswim1	71971	ENSMUSG00000017764	zinc finger SWIM-type containing 1	Not significant
185.509	0.854594	0.320538	2.66613	0.00767306	0.0343509	Slc12a4	20498	ENSMUSG00000017765	solute carrier family 12, member 4	Up-regulated
520.329	0.298517	0.215478	1.38537	0.165939	0.330101	Myo1c	17913	ENSMUSG00000017774	myosin IC	Not significant
5881.17	-0.0652001	0.131649	-0.495259	0.620417	0.770925	Crk	12928	ENSMUSG00000017776	v-crk avian sarcoma virus CT10 oncogene homolog	Not significant
5621.86	-0.222846	0.291277	-0.765068	0.444231	0.629109	Cox7c	12867	ENSMUSG00000017778	cytochrome c oxidase subunit 7C	Not significant
4289.14	0.140327	0.139063	1.00909	0.312933	0.502274	Pitpna	18738	ENSMUSG00000017781	phosphatidylinositol transfer protein, alpha	Not significant
1600.91	-0.228513	0.224187	-1.0193	0.308063	0.497231	Mlx	21428	ENSMUSG00000017801	MAX-like protein X	Not significant
2753.45	0.369373	0.143996	2.56516	0.010313	0.0428248	Retreg3	67998	ENSMUSG00000017802	reticulophagy regulator family member 3	Up-regulated
75.8602	0.602354	0.453762	1.32747	0.184354	0.353784	Dhx58	80861	ENSMUSG00000017830	DEXH (Asp-Glu-X-His) box polypeptide 58	Not significant
1766.23	-0.349789	0.122964	-2.84466	0.00444593	0.0227569	Rab5a	271457	ENSMUSG00000017831	RAB5A, member RAS oncogene family	Down-regulated
2047.47	0.739431	0.205533	3.59762	0.000321142	0.00309642	Nkiras2	71966	ENSMUSG00000017837	NFKB inhibitor interacting Ras-like protein 2	Up-regulated
4430.08	-0.302951	0.117936	-2.56877	0.0102061	0.0425253	Ppp2r5c	26931	ENSMUSG00000017843	protein phosphatase 2, regulatory subunit B', gamma	Down-regulated
924.47	-0.40211	0.143798	-2.79635	0.00516837	0.0256236	Ift52	245866	ENSMUSG00000017858	intraflagellar transport 52	Down-regulated
745.882	0.791606	0.22992	3.44297	0.000575362	0.00484698	Mybl2	17865	ENSMUSG00000017861	myeloblastosis oncogene-like 2	Up-regulated
20.1465	0.380474	0.923764	0.411874	0.680432	0.81208	Eya2	14049	ENSMUSG00000017897	EYA transcriptional coactivator and phosphatase 2	Not significant
332.247	1.85244	0.446161	4.15195	3.29656e-05	0.000526983	B4galt5	56336	ENSMUSG00000017929	UDP-Gal:betaGlcNAc beta 1,4-galactosyltransferase, polypeptide 5	Up-regulated
1110.02	-0.234823	0.242713	-0.967494	0.333297	0.524237	Gdap1l1	228858	ENSMUSG00000017943	ganglioside-induced differentiation-associated protein 1-like 1	Not significant
294.273	0.0180006	0.31216	0.0576646	0.954016	0.978457	Ptgis	19223	ENSMUSG00000017969	prostaglandin I2 (prostacyclin) synthase	Not significant
101.024	0.148074	0.227278	0.65151	0.514717	0.689957	Cadps2	320405	ENSMUSG00000017978	Ca2+-dependent activator protein for secretion 2	Not significant
2318.82	0.0856487	0.148548	0.576574	0.564227	0.727851	Ddx27	228889	ENSMUSG00000017999	DEAD box helicase 27	Not significant
966.527	0.219352	0.135906	1.614	0.106528	0.241361	Cyth3	19159	ENSMUSG00000018001	cytohesin 3	Not significant
15.7804	0.135633	1.15044	0.117897	0.906149	0.953107	Cyth4	72318	ENSMUSG00000018008	cytohesin 4	Not significant
160.688	1.10075	0.302305	3.6412	0.000271374	0.00271722	Rac3	170758	ENSMUSG00000018012	Rac family small GTPase 3	Up-regulated
2844.53	0.427514	0.205672	2.07861	0.0376528	0.113136	Rrp7a	74778	ENSMUSG00000018040	ribosomal RNA processing 7 homolog A	Not significant
2537.84	0.235409	0.110092	2.1383	0.0324925	0.101276	Cyb5r3	109754	ENSMUSG00000018042	cytochrome b5 reductase 3	Not significant
1412.61	-0.528173	0.249616	-2.11594	0.0343499	0.105681	Ints2	70422	ENSMUSG00000018068	integrator complex subunit 2	Not significant
715.086	1.57604	0.427043	3.6906	0.000223729	0.00235262	Med13l	76199	ENSMUSG00000018076	mediator complex subunit 13-like	Up-regulated
460.086	0.255013	0.760487	0.335329	0.737377	0.852084	H2bc4	68024	ENSMUSG00000018102	H2B clustered histone 4	Not significant
49.8176	1.07993	0.798774	1.35199	0.17638	0.343967	Baiap2l2	207495	ENSMUSG00000018126	BAI1-associated protein 2-like 2	Not significant
243.04	1.25597	0.167193	7.51209	5.81921e-14	4.49458e-11	Mafk	17135	ENSMUSG00000018143	v-maf musculoaponeurotic fibrosarcoma oncogene family, protein K (avian)	Up-regulated
1630.59	-0.323737	0.179097	-1.8076	0.0706685	0.180139	Med1	19014	ENSMUSG00000018160	mediator complex subunit 1	Not significant
108.79	0.65546	0.27748	2.36219	0.0181675	0.0659267	Erbb3	13867	ENSMUSG00000018166	erb-b2 receptor tyrosine kinase 3	Not significant
983.177	0.298502	0.12963	2.30272	0.0212948	0.0738949	Stard3	59045	ENSMUSG00000018167	START domain containing 3	Not significant
238.646	0.265409	0.245267	1.08212	0.279197	0.465699	Mfng	17305	ENSMUSG00000018169	MFNG O-fucosylpeptide 3-beta-N-acetylglucosaminyltransferase	Not significant
2638.15	-0.104259	0.230081	-0.453143	0.650446	0.791546	Vmp1	75909	ENSMUSG00000018171	vacuole membrane protein 1	Not significant
1490.71	-0.422646	0.177075	-2.38682	0.0169948	0.0624745	Uchl5	56207	ENSMUSG00000018189	ubiquitin carboxyl-terminal esterase L5	Not significant
585.803	-0.238005	0.226264	-1.05189	0.29285	0.481218	Glrx2	69367	ENSMUSG00000018196	glutaredoxin 2 (thioltransferase)	Not significant
2211.83	-0.512579	0.255487	-2.00628	0.0448262	0.128682	Ro60	20822	ENSMUSG00000018199	Ro60, Y RNA binding protein	Not significant
2740.9	0.082449	0.188822	0.436649	0.662366	0.799426	Stk4	58231	ENSMUSG00000018209	serine/threonine kinase 4	Not significant
307.424	-0.296826	0.189135	-1.56939	0.116557	0.25682	Pmp22	18858	ENSMUSG00000018217	peripheral myelin protein 22	Not significant
36.8686	0.453254	0.75415	0.601013	0.547831	0.715251	Gdf9	14566	ENSMUSG00000018238	growth differentiation factor 9	Not significant
546.502	-0.247185	0.18665	-1.32433	0.185395	0.354962	Zcchc10	67966	ENSMUSG00000018239	zinc finger, CCHC domain containing 10	Not significant
8.4895	-0.972991	1.49102	-0.652569	0.514034	0.689592	Prl8a2	13529	ENSMUSG00000018259	prolactin family 8, subfamily a, member 2	Not significant
57.7193	-1.15453	0.463182	-2.49261	0.0126807	0.0501723	Tbx5	21388	ENSMUSG00000018263	T-box 5	Not significant
9064.92	-0.0978349	0.158859	-0.615859	0.537987	0.708513	Psmb6	19175	ENSMUSG00000018286	proteasome (prosome, macropain) subunit, beta type 6	Not significant
1844.81	-0.499753	0.212807	-2.34838	0.0188552	0.0676651	Spag7	216873	ENSMUSG00000018287	sperm associated antigen 7	Not significant
11759.6	0.143879	0.196616	0.731774	0.464306	0.646321	Pfn1	18643	ENSMUSG00000018293	profilin 1	Not significant
498.976	0.568677	0.196841	2.88901	0.00386456	0.020496	Tomm34	67145	ENSMUSG00000018322	translocase of outer mitochondrial membrane 34	Up-regulated
5990.61	0.203336	0.0903264	2.25113	0.0243773	0.0816379	Ywhab	54401	ENSMUSG00000018326	tyrosine 3-monooxygenase/tryptophan 5-monooxygenase activation protein, beta polypeptide	Not significant
287.474	2.65292	0.457734	5.79576	6.80108e-09	5.90567e-07	Ksr1	16706	ENSMUSG00000018334	kinase suppressor of ras 1	Up-regulated
67.0307	-0.0741068	0.527431	-0.140505	0.888261	0.943217	Gpx3	14778	ENSMUSG00000018339	glutathione peroxidase 3	Not significant
1966.77	0.0634178	0.198807	0.318992	0.749733	0.859229	Anxa6	11749	ENSMUSG00000018340	annexin A6	Not significant
444.419	-0.0106066	0.205561	-0.0515984	0.958849	0.980399	Zkscan6	52712	ENSMUSG00000018347	zinc finger with KRAB and SCAN domains 6	Not significant
107.766	0.723786	0.607431	1.19155	0.233436	0.412335	Kpna2	16647	ENSMUSG00000018362	karyopherin (importin) alpha 2	Not significant
1125.23	0.9916	0.305971	3.24083	0.00119184	0.00840875	Smurf2	66313	ENSMUSG00000018363	SMAD specific E3 ubiquitin protein ligase 2	Up-regulated
373.05	-0.436895	0.221786	-1.9699	0.0488502	0.136678	Cep95	320162	ENSMUSG00000018372	centrosomal protein 95	Not significant
2283.29	-0.16957	0.131519	-1.28932	0.197287	0.370276	Vezf1	22344	ENSMUSG00000018377	vascular endothelial zinc finger 1	Not significant
12490	-0.0743858	0.110103	-0.675603	0.499293	0.677684	Srsf1	110809	ENSMUSG00000018379	serine and arginine-rich splicing factor 1	Not significant
8.60016	-0.0357434	0.948476	-0.0376851	0.969939	0.985655	Abi3	66610	ENSMUSG00000018381	ABI family member 3	Not significant
28.483	0.242877	0.627523	0.387041	0.698726	0.824393	Shroom1	71774	ENSMUSG00000018387	shroom family member 1	Not significant
1794.61	-0.36937	0.265813	-1.38959	0.164654	0.328281	Kif3a	16568	ENSMUSG00000018395	kinesin family member 3A	Not significant
978.006	0.492444	0.164168	2.99963	0.00270306	0.0156233	Septin8	20362	ENSMUSG00000018398	septin 8	Up-regulated
2856.76	0.147208	0.18722	0.786282	0.431702	0.618621	Mtmr4	170749	ENSMUSG00000018401	myotubularin related protein 4	Not significant
277.98	1.70792	0.439471	3.88631	0.00010178	0.00125938	Mrm1	217038	ENSMUSG00000018405	mitochondrial rRNA methyltransferase 1	Up-regulated
1965.11	0.873614	0.324267	2.69412	0.00705757	0.0323656	Mapt	17762	ENSMUSG00000018411	microtubule-associated protein tau	Up-regulated
1190.86	-0.404129	0.16921	-2.38834	0.0169249	0.0622487	Kansl1	76719	ENSMUSG00000018412	KAT8 regulatory NSL complex subunit 1	Not significant
1214.74	0.12201	0.222268	0.548934	0.583051	0.742688	Gid4	66771	ENSMUSG00000018415	GID complex subunit 4, VID24 homolog	Not significant
1754.61	-0.6345	0.252858	-2.50932	0.0120965	0.0483959	Myo1b	17912	ENSMUSG00000018417	myosin IB	Down-regulated
1907.27	-0.482783	0.139818	-3.45294	0.000554508	0.00470642	Dhx40	67487	ENSMUSG00000018425	DEAH (Asp-Glu-Ala-His) box polypeptide 40	Down-regulated
246.116	1.09147	0.35517	3.07309	0.00211854	0.0130464	Ypel2	77864	ENSMUSG00000018427	yippee like 2	Up-regulated
1388.83	0.468955	0.187874	2.49611	0.0125563	0.0498818	Akap1	11640	ENSMUSG00000018428	A kinase (PRKA) anchor protein 1	Up-regulated
3318.76	-0.390852	0.123527	-3.16409	0.00155569	0.0103913	Nol11	68979	ENSMUSG00000018433	nucleolar protein 11	Down-regulated
1657.42	-0.617639	0.280987	-2.19811	0.0279415	0.090437	Derl2	116891	ENSMUSG00000018442	Der1-like domain family, member 2	Not significant
5370.62	0.162222	0.159906	1.01448	0.310353	0.499882	C1qbp	12261	ENSMUSG00000018446	complement component 1, q subcomponent binding protein	Not significant
493.227	-0.047575	0.285047	-0.166902	0.867447	0.931527	Rpain	69723	ENSMUSG00000018449	RPA interacting protein	Not significant
87.9624	0.38768	0.265828	1.45839	0.144734	0.298813	Kcnab3	16499	ENSMUSG00000018470	potassium voltage-gated channel, shaker-related subfamily, beta member 3	Not significant
496.901	1.02769	0.373655	2.75036	0.005953	0.0284468	Chd3	216848	ENSMUSG00000018474	chromodomain helicase DNA binding protein 3	Up-regulated
2214.56	1.74637	0.732198	2.38511	0.0170741	0.0627033	Kdm6b	216850	ENSMUSG00000018476	KDM1 lysine (K)-specific demethylase 6B	Not significant
11.9663	-0.347728	0.805194	-0.431856	0.665846	0.801122	1700125H20Rik	73634	ENSMUSG00000018479	CHD1 helical C-terminal domain containing 1	Not significant
3401.52	0.0604747	0.203953	0.296514	0.766838	0.871474	Appbp2	66884	ENSMUSG00000018481	amyloid beta precursor protein (cytoplasmic tail) binding protein 2	Not significant
18.2877	1.65661	0.689863	2.40136	0.0163343	0.0606236	Wnt9b	22412	ENSMUSG00000018486	wingless-type MMTV integration site family, member 9B	Not significant
99.903	0.529016	0.305247	1.73308	0.0830821	0.202105	Adora2b	11541	ENSMUSG00000018500	adenosine A2b receptor	Not significant
2967.77	-0.256672	0.319626	-0.803038	0.421953	0.609824	Ncor1	20185	ENSMUSG00000018501	nuclear receptor co-repressor 1	Not significant
29.478	0.530731	0.419503	1.26514	0.205819	0.381203	Trpv2	22368	ENSMUSG00000018507	transient receptor potential cation channel, subfamily V, member 2	Not significant
322.476	0.785342	0.276481	2.84049	0.00450438	0.0229381	Cenpv	73139	ENSMUSG00000018509	centromere protein V	Up-regulated
697.288	0.277072	0.284148	0.975098	0.329511	0.519508	Pcgf2	22658	ENSMUSG00000018537	polycomb group ring finger 2	Not significant
1010.51	0.164299	0.150752	1.08986	0.275774	0.46209	Cwc25	67480	ENSMUSG00000018541	CWC25 spliceosome-associated protein	Not significant
3270.55	0.463187	0.172526	2.68473	0.00725879	0.0330187	Pip4k2b	108083	ENSMUSG00000018547	phosphatidylinositol-5-phosphate 4-kinase, type II, beta	Up-regulated
4517.98	-0.0592731	0.247491	-0.239496	0.810721	0.898455	Trim37	68729	ENSMUSG00000018548	tripartite motif-containing 37	Not significant
47.3262	2.08433	0.609492	3.41979	0.000626702	0.00515808	Ybx2	53422	ENSMUSG00000018554	Y box protein 2	Up-regulated
1154.94	0.428611	0.314559	1.36258	0.173016	0.339121	Ctdnep1	67181	ENSMUSG00000018559	CTD nuclear envelope phosphatase 1	Not significant
3459.99	-0.0923264	0.146306	-0.631051	0.528007	0.700521	Elp5	54351	ENSMUSG00000018565	elongator acetyltransferase complex subunit 5	Not significant
326.064	0.468516	0.296413	1.58062	0.113965	0.253016	Slc2a4	20528	ENSMUSG00000018566	solute carrier family 2 (facilitated glucose transporter), member 4	Not significant
7863.94	-0.180362	0.278839	-0.646832	0.517741	0.692224	Gabarap	56486	ENSMUSG00000018567	gamma-aminobutyric acid receptor associated protein	Not significant
21.6963	0.342892	0.625981	0.547768	0.583851	0.743493	Cldn7	53624	ENSMUSG00000018569	claudin 7	Not significant
2703.33	0.272951	0.171785	1.58891	0.112081	0.24993	Phf23	78246	ENSMUSG00000018572	PHD finger protein 23	Not significant
946.829	0.317883	0.150174	2.11676	0.03428	0.105561	Acadvl	11370	ENSMUSG00000018574	acyl-Coenzyme A dehydrogenase, very long chain	Not significant
52.3207	0.263938	0.622451	0.424031	0.671543	0.805402	Dnah11	13411	ENSMUSG00000018581	dynein, axonemal, heavy chain 11	Not significant
11817	-0.0561178	0.124217	-0.451772	0.651433	0.791834	G3bp1	27041	ENSMUSG00000018583	GTPase activating protein (SH3 domain) binding protein 1	Not significant
1416.32	0.203978	0.299713	0.680578	0.496139	0.674901	Atox1	11927	ENSMUSG00000018585	antioxidant 1 copper chaperone	Not significant
99.6639	-0.709517	0.403513	-1.75835	0.0786877	0.194663	Glra2	237213	ENSMUSG00000018589	glycine receptor, alpha 2 subunit	Not significant
7365.76	-0.118846	0.134396	-0.884296	0.376537	0.567376	Sparc	20692	ENSMUSG00000018593	secreted acidic cysteine rich glycoprotein	Not significant
229.937	1.84384	0.406705	4.5336	5.79862e-06	0.000138365	Mief2	237781	ENSMUSG00000018599	mitochondrial elongation factor 2	Up-regulated
10.6921	1.9488	0.868749	2.24322	0.0248826	0.083027	Tbx3	21386	ENSMUSG00000018604	T-box 3	Not significant
20.4216	0.0171017	0.476291	0.035906	0.971357	0.986278	Crhr1	12921	ENSMUSG00000018634	corticotropin releasing hormone receptor 1	Not significant
245.343	-0.206281	0.161019	-1.2811	0.200158	0.37418	Dusp14	56405	ENSMUSG00000018648	dual specificity phosphatase 14	Not significant
1161.21	-0.230496	0.0905003	-2.54691	0.0108681	0.0446248	Tada2a	217031	ENSMUSG00000018651	transcriptional adaptor 2A	Down-regulated
1543.66	-0.551149	0.321521	-1.7142	0.0864927	0.20784	Ikzf1	22778	ENSMUSG00000018654	IKAROS family zinc finger 1	Not significant
496.718	0.419371	0.136968	3.06182	0.00219997	0.0133573	Pnpo	103711	ENSMUSG00000018659	pyridoxine 5'-phosphate oxidase	Up-regulated
813.086	0.575643	0.244549	2.3539	0.0185777	0.0669846	Cog1	16834	ENSMUSG00000018661	component of oligomeric golgi complex 1	Not significant
4804.83	-0.197942	0.128202	-1.54398	0.122593	0.266447	Cbx1	12412	ENSMUSG00000018666	chromobox 1	Not significant
1595.1	0.188548	0.132483	1.42319	0.15468	0.313613	Cdk5rap3	80280	ENSMUSG00000018669	CDK5 regulatory subunit associated protein 3	Not significant
198.794	0.0526514	0.297078	0.177231	0.859327	0.927047	Copz2	56358	ENSMUSG00000018672	coatomer protein complex, subunit zeta 2	Not significant
2661.01	0.745024	0.188379	3.95492	7.656e-05	0.0010221	Slc25a39	68066	ENSMUSG00000018677	solute carrier family 25, member 39	Up-regulated
315.884	1.59046	0.33362	4.76728	1.86731e-06	5.55838e-05	Sp2	78912	ENSMUSG00000018678	Sp2 transcription factor	Up-regulated
1636.54	0.0172087	0.156436	0.110005	0.912406	0.956293	Aatf	56321	ENSMUSG00000018697	apoptosis antagonizing transcription factor	Not significant
1135.05	1.11295	0.331915	3.35312	0.000799059	0.00623536	Lhx1	16869	ENSMUSG00000018698	LIM homeobox protein 1	Up-regulated
7554.97	0.681617	0.334107	2.04012	0.0413386	0.121087	Dync1h1	13424	ENSMUSG00000018707	dynein cytoplasmic 1 heavy chain 1	Not significant
21.4223	-0.550425	0.456232	-1.20646	0.227641	0.405456	Cpsf4l	52670	ENSMUSG00000018727	cleavage and polyadenylation specific factor 4-like	Not significant
511.511	-0.280891	0.156073	-1.79974	0.0719019	0.182364	Pex12	103737	ENSMUSG00000018733	peroxisomal biogenesis factor 12	Not significant
1577.91	0.314918	0.150782	2.08856	0.0367475	0.111029	Ndel1	83431	ENSMUSG00000018736	nudE neurodevelopment protein 1 like 1	Not significant
53.9318	0.658816	0.379104	1.73782	0.0822421	0.200516	Slc25a35	71998	ENSMUSG00000018740	solute carrier family 25, member 35	Not significant
104.439	-0.648389	0.960684	-0.674925	0.499724	0.678018	Zbtb4	75580	ENSMUSG00000018750	zinc finger and BTB domain containing 4	Not significant
17.1508	0.695838	0.509236	1.36643	0.171803	0.337659	Tnfsfm13	619441	ENSMUSG00000018752	tumor necrosis factor (ligand) superfamily, membrane-bound member 13	Not significant
1147.35	0.0918203	0.198409	0.462784	0.64352	0.787145	Mpdu1	24070	ENSMUSG00000018761	mannose-P-dolichol utilization defect 1	Not significant
1900.04	1.06615	0.461559	2.30988	0.0208946	0.0728334	Fxr2	23879	ENSMUSG00000018765	FMR1 autosomal homolog 2	Not significant
5351.29	0.242489	0.217473	1.11503	0.264837	0.449761	Atp5g3	228033	ENSMUSG00000018770	ATP synthase, H+ transporting, mitochondrial F0 complex, subunit C3 (subunit 9)	Not significant
15.0582	-1.00908	0.488362	-2.06626	0.0388038	0.115436	Cd68	12514	ENSMUSG00000018774	CD68 antigen	Not significant
647.907	-0.040036	0.184857	-0.216578	0.828538	0.908253	Acsl1	14081	ENSMUSG00000018796	acyl-CoA synthetase long-chain family member 1	Not significant
701.518	-0.589684	0.275483	-2.14054	0.032311	0.100886	Abca5	217265	ENSMUSG00000018800	ATP-binding cassette, sub-family A (ABC1), member 5	Not significant
385.996	0.358256	0.289966	1.23551	0.216641	0.392091	Smyd4	319822	ENSMUSG00000018809	SET and MYND domain containing 4	Not significant
51.8528	-0.554804	0.543089	-1.02157	0.306985	0.496124	Lsp1	16985	ENSMUSG00000018819	lymphocyte specific 1	Not significant
551.513	1.52643	0.459677	3.32065	0.00089807	0.00680038	Zfyve27	319740	ENSMUSG00000018820	zinc finger, FYVE domain containing 27	Up-regulated
273.07	0.289579	0.177492	1.6315	0.102784	0.234655	Avpi1	69534	ENSMUSG00000018821	arginine vasopressin-induced 1	Not significant
10.9207	-0.0780743	0.972363	-0.0802934	0.936004	0.969978	Myh11	17880	ENSMUSG00000018830	myosin, heavy polypeptide 11, smooth muscle	Not significant
1177.8	-0.0658811	0.151006	-0.436282	0.662632	0.799484	Rad51d	19364	ENSMUSG00000018841	RAD51 paralog D	Not significant
3889.05	-0.138219	0.212415	-0.650704	0.515238	0.690386	Pank3	211347	ENSMUSG00000018846	pantothenate kinase 3	Not significant
5690.21	-0.292328	0.133299	-2.19302	0.0283059	0.0912742	Rars	104458	ENSMUSG00000018848	arginyl-tRNA synthetase	Not significant
910.096	1.38258	0.390683	3.53888	0.000401835	0.00367639	Wwc1	211652	ENSMUSG00000018849	WW, C2 and coiled-coil domain containing 1	Up-regulated
1869.84	-0.385668	0.227347	-1.69638	0.0898139	0.213237	Mrpl58	68572	ENSMUSG00000018858	mitochondrial ribosomal protein L58	Not significant
261.037	1.34714	0.198367	6.79116	1.11238e-11	3.023e-09	Fdxr	14149	ENSMUSG00000018861	ferredoxin reductase	Up-regulated
1074.45	0.376466	0.169235	2.22452	0.0261134	0.0861157	Sult4a1	29859	ENSMUSG00000018865	sulfotransferase family 4A, member 1	Not significant
1930.86	-0.485403	0.198096	-2.45034	0.0142721	0.0548271	Mrpl45	67036	ENSMUSG00000018882	mitochondrial ribosomal protein L45	Not significant
264.747	0.0981229	0.217745	0.450632	0.652255	0.792437	Irf1	16362	ENSMUSG00000018899	interferon regulatory factor 1	Not significant
288.718	0.153304	0.188891	0.811601	0.417021	0.605796	Slc22a5	20520	ENSMUSG00000018900	solute carrier family 22 (organic cation transporter), member 5	Not significant
298.346	-0.754657	0.297356	-2.53789	0.0111523	0.0455115	P4ha2	18452	ENSMUSG00000018906	procollagen-proline, 2-oxoglutarate 4-dioxygenase (proline 4-hydroxylase), alpha II polypeptide	Down-regulated
721.234	0.140203	0.365461	0.383634	0.70125	0.825844	Arrb1	109689	ENSMUSG00000018909	arrestin, beta 1	Not significant
29.4349	0.0661401	0.60505	0.109314	0.912954	0.956457	Tm4sf5	75604	ENSMUSG00000018919	transmembrane 4 superfamily member 5	Not significant
13.6285	1.5615	0.75817	2.05956	0.0394403	0.116903	Cxcl16	66102	ENSMUSG00000018920	chemokine (C-X-C motif) ligand 16	Not significant
1636.05	1.39429	0.351968	3.9614	7.45101e-05	0.0010004	Pelp1	75273	ENSMUSG00000018921	proline, glutamic acid and leucine rich protein 1	Up-regulated
738.331	0.297012	0.226807	1.30954	0.190352	0.361799	Med11	66172	ENSMUSG00000018923	mediator complex subunit 11	Not significant
64.5224	0.151606	0.572362	0.264877	0.791104	0.887801	Alox15	11687	ENSMUSG00000018924	arachidonate 15-lipoxygenase	Not significant
1547.59	1.06322	0.211134	5.03575	4.75989e-07	1.81432e-05	Natd1	24083	ENSMUSG00000018931	N-acetyltransferase domain containing 1	Up-regulated
548.816	0.761989	0.213946	3.56159	0.000368619	0.00344553	Map2k3	26397	ENSMUSG00000018932	mitogen-activated protein kinase kinase 3	Up-regulated
5301.15	0.0662896	0.182281	0.363667	0.716107	0.837226	Ywhah	22629	ENSMUSG00000018965	tyrosine 3-monooxygenase/tryptophan 5-monooxygenase activation protein, eta polypeptide	Not significant
41.4264	0.0565868	0.50218	0.112682	0.910283	0.955184	Hoxb1	15407	ENSMUSG00000018973	homeobox B1	Not significant
1735.56	0.787974	0.28715	2.74412	0.00606735	0.0288523	Sart3	53890	ENSMUSG00000018974	squamous cell carcinoma antigen recognized by T cells 3	Up-regulated
311.761	0.0541133	0.16981	0.318669	0.749978	0.859302	Nars2	244141	ENSMUSG00000018995	asparaginyl-tRNA synthetase 2 (mitochondrial)(putative)	Not significant
1125.22	-0.30596	0.197132	-1.55206	0.120647	0.263193	Slc35b4	58246	ENSMUSG00000018999	solute carrier family 35, member B4	Not significant
56.5066	0.695322	0.461126	1.50788	0.131586	0.27998	Dnah1	110084	ENSMUSG00000019027	dynein, axonemal, heavy chain 1	Not significant
354.028	0.366648	0.447972	0.818462	0.413093	0.602509	Dalrd3	67789	ENSMUSG00000019039	DALR anticodon binding domain containing 3	Not significant
2480.64	-0.0303501	0.209144	-0.145116	0.884619	0.941255	Fis1	66437	ENSMUSG00000019054	fission, mitochondrial 1	Not significant
708.888	0.726099	0.185514	3.91398	9.07866e-05	0.00115051	Plod1	18822	ENSMUSG00000019055	procollagen-lysine, 2-oxoglutarate 5-dioxygenase 1	Up-regulated
706.778	0.870074	0.133974	6.49435	8.33931e-11	1.54911e-08	Rab3d	19340	ENSMUSG00000019066	RAB3D, member RAS oncogene family	Up-regulated
91.2284	0.164124	0.31652	0.518528	0.60409	0.758044	Mfsd3	69572	ENSMUSG00000019080	major facilitator superfamily domain containing 3	Not significant
221.458	1.18035	0.400193	2.94946	0.00318331	0.0176274	Slc25a22	68267	ENSMUSG00000019082	solute carrier family 25 (mitochondrial carrier, glutamate), member 22	Up-regulated
3541.42	0.0498253	0.21358	0.233286	0.815539	0.900804	Atp6ap1	54411	ENSMUSG00000019087	ATPase, H+ transporting, lysosomal accessory protein 1	Not significant
54.5731	0.623671	0.315751	1.9752	0.0482456	0.135529	Dnase1l1	69537	ENSMUSG00000019088	deoxyribonuclease 1-like 1	Not significant
3274.92	-0.228648	0.281316	-0.812779	0.416345	0.605315	Scrn1	69938	ENSMUSG00000019124	secernin 1	Not significant
1955.92	1.04732	0.318525	3.28804	0.00100886	0.00743212	BC005537	79555	ENSMUSG00000019132	cDNA sequence BC005537	Up-regulated
1503.45	1.91586	0.416885	4.59566	4.3139e-06	0.000111064	Isyna1	71780	ENSMUSG00000019139	myo-inositol 1-phosphate synthase A1	Up-regulated
504.681	0.203229	0.18516	1.09758	0.272386	0.458086	Hars2	70791	ENSMUSG00000019143	histidyl-tRNA synthetase 2	Not significant
38.0453	1.45559	1.29391	1.12496	0.260606	0.445526	Cacng2	12300	ENSMUSG00000019146	calcium channel, voltage-dependent, gamma subunit 2	Not significant
608.756	0.552098	0.217992	2.53265	0.0113205	0.0460987	Tmem160	69094	ENSMUSG00000019158	transmembrane protein 160	Up-regulated
3898.87	-0.0289247	0.240847	-0.120096	0.904407	0.952024	Rab5c	19345	ENSMUSG00000019173	RAB5C, member RAS oncogene family	Not significant
25.7953	-0.495813	0.76404	-0.648935	0.51638	0.691286	Styxl1	76571	ENSMUSG00000019178	serine/threonine/tyrosine interacting-like 1	Not significant
6287.98	0.220724	0.0981109	2.24974	0.0244655	0.081877	Mdh2	17448	ENSMUSG00000019179	malate dehydrogenase 2, NAD (mitochondrial)	Not significant
1119.91	0.233427	0.131638	1.77325	0.0761875	0.190145	H13	14950	ENSMUSG00000019188	histocompatibility 13	Not significant
2420.56	0.920347	0.26014	3.53789	0.000403338	0.00368784	Rnf145	74315	ENSMUSG00000019189	ring finger protein 145	Up-regulated
5707.88	-0.112588	0.139742	-0.805681	0.420427	0.608818	Atp6v1e1	11973	ENSMUSG00000019210	ATPase, H+ transporting, lysosomal V1 subunit E1	Not significant
621.166	1.30844	0.266776	4.90465	9.35947e-07	3.14911e-05	Chtf18	214901	ENSMUSG00000019214	CTF18, chromosome transmission fidelity factor 18	Up-regulated
24.0424	-0.682475	0.631409	-1.08088	0.279752	0.466276	Lhx9	16876	ENSMUSG00000019230	LIM homeobox protein 9	Not significant
235.784	0.757152	0.362383	2.08937	0.0366745	0.110946	Rps6kl1	238323	ENSMUSG00000019235	ribosomal protein S6 kinase-like 1	Not significant
328.829	1.47957	0.600631	2.46336	0.013764	0.053337	Ppp1r12c	232807	ENSMUSG00000019254	protein phosphatase 1, regulatory subunit 12C	Not significant
53.6378	0.0481804	0.414755	0.116166	0.907521	0.953797	Ahr	11622	ENSMUSG00000019256	aryl-hydrocarbon receptor	Not significant
749.043	2.46148	0.872633	2.82075	0.00479119	0.0241534	Map1s	270058	ENSMUSG00000019261	microtubule-associated protein 1S	Up-regulated
529.875	0.535519	0.172858	3.09803	0.00194812	0.0122593	Tmem129	68366	ENSMUSG00000019295	transmembrane protein 129	Up-regulated
1805.32	0.343445	0.223648	1.53565	0.124625	0.269427	Nop9	67842	ENSMUSG00000019297	NOP9 nucleolar protein	Not significant
3036.33	0.836363	0.218634	3.8254	0.000130559	0.00153032	Atp6v0a1	11975	ENSMUSG00000019302	ATPase, H+ transporting, lysosomal V0 subunit A1	Up-regulated
797.52	-0.467436	0.249087	-1.8766	0.0605728	0.160423	Psmc3ip	19183	ENSMUSG00000019303	proteasome (prosome, macropain) 26S subunit, ATPase 3, interacting protein	Not significant
33.5922	0.471852	0.618381	0.763044	0.445437	0.630026	Grb7	14786	ENSMUSG00000019312	growth factor receptor bound protein 7	Not significant
18.3477	0.42363	0.546192	0.775607	0.437981	0.623668	Noxo1	71893	ENSMUSG00000019320	NADPH oxidase organizer 1	Not significant
1347.35	1.2989	0.288281	4.50566	6.61662e-06	0.000153395	Zfp687	78266	ENSMUSG00000019338	zinc finger protein 687	Up-regulated
104.291	-0.12812	0.418378	-0.30623	0.75943	0.865567	Gdpd2	71584	ENSMUSG00000019359	glycerophosphodiester phosphodiesterase domain containing 2	Not significant
2230.34	0.0374465	0.211542	0.177017	0.859495	0.927161	D8Ertd738e	101966	ENSMUSG00000019362	DNA segment, Chr 8, ERATO Doi 738, expressed	Not significant
5650.35	0.620783	0.165573	3.7493	0.000177331	0.00194601	Calm3	12315	ENSMUSG00000019370	calmodulin 3	Up-regulated
5553.89	-0.462495	0.159561	-2.89855	0.0037489	0.0199909	Cops3	26572	ENSMUSG00000019373	COP9 signalosome subunit 3	Down-regulated
2562.64	1.55735	0.399679	3.89649	9.75952e-05	0.00121565	Fkbp8	14232	ENSMUSG00000019428	FK506 binding protein 8	Up-regulated
4829.48	-0.0733206	0.115309	-0.635863	0.524866	0.697808	Ddx39b	53817	ENSMUSG00000019432	DEAD box helicase 39b	Not significant
1754.95	1.44603	0.35473	4.07642	4.57337e-05	0.000679982	Gipc1	67903	ENSMUSG00000019433	GIPC PDZ domain containing family, member 1	Up-regulated
339.776	-0.865015	0.30076	-2.87609	0.00402629	0.0211625	Tlcd1	68385	ENSMUSG00000019437	TLC domain containing 1	Down-regulated
369.062	0.979031	0.325067	3.01178	0.00259722	0.015127	Plscr3	70310	ENSMUSG00000019461	phospholipid scramblase 3	Up-regulated
14.0915	1.13644	0.837992	1.35614	0.175054	0.342002	Ptger1	19216	ENSMUSG00000019464	prostaglandin E receptor 1 (subtype EP1)	Not significant
583.553	0.455869	0.222796	2.04613	0.0407438	0.11984	Arhgef25	52666	ENSMUSG00000019467	Rho guanine nucleotide exchange factor (GEF) 25	Not significant
1686.31	0.291608	0.238739	1.22145	0.221916	0.398901	Xab2	67439	ENSMUSG00000019470	XPA binding protein 2	Not significant
6603.56	0.163321	0.14377	1.13599	0.25596	0.439786	Cdc37	12539	ENSMUSG00000019471	cell division cycle 37	Not significant
740.525	-0.376039	0.196572	-1.91298	0.0557503	0.150865	Rab4a	19341	ENSMUSG00000019478	RAB4A, member RAS oncogene family	Not significant
743.566	-0.0508763	0.179039	-0.284163	0.776286	0.878185	Trip10	106628	ENSMUSG00000019487	thyroid hormone receptor interactor 10	Not significant
4969.26	-0.188554	0.198963	-0.947683	0.343291	0.534627	Cops6	26893	ENSMUSG00000019494	COP9 signalosome subunit 6	Not significant
24344.9	-0.189756	0.166999	-1.13627	0.255843	0.43969	Ubb	22187	ENSMUSG00000019505	ubiquitin B	Not significant
321.304	-0.0158438	0.226202	-0.0700427	0.94416	0.974165	Ap4m1	11781	ENSMUSG00000019518	adaptor-related protein complex AP-4, mu 1	Not significant
548.015	-0.327633	0.193293	-1.69501	0.090074	0.213786	Gyg	27357	ENSMUSG00000019528	glycogenin	Not significant
1016.24	0.269479	0.124148	2.17063	0.0299592	0.0951215	Rcn3	52377	ENSMUSG00000019539	reticulocalbin 3, EF-hand calcium binding domain	Not significant
1220.19	1.31388	0.374377	3.50951	0.000448939	0.00399768	Slc6a8	102857	ENSMUSG00000019558	solute carrier family 6 (neurotransmitter transporter, creatine), member 8	Up-regulated
136.276	0.805172	0.414469	1.94266	0.0520575	0.143356	Arid3a	13496	ENSMUSG00000019564	AT rich interactive domain 3A (BRIGHT-like)	Not significant
36.7775	-0.253421	0.499936	-0.506906	0.61222	0.765406	Pdk4	27273	ENSMUSG00000019577	pyruvate dehydrogenase kinase, isoenzyme 4	Not significant
1291.34	0.362604	0.240915	1.50511	0.132295	0.280837	Ubxn6	66530	ENSMUSG00000019578	UBX domain protein 6	Not significant
1539.87	-0.124652	0.229645	-0.542804	0.587265	0.745381	Mydgf	28106	ENSMUSG00000019579	myeloid derived growth factor	Not significant
138.307	0.962383	0.420627	2.28797	0.0221391	0.0760692	Cyb561	13056	ENSMUSG00000019590	cytochrome b-561	Not significant
949.028	0.0219625	0.250464	0.0876873	0.930125	0.966235	Sema6a	20358	ENSMUSG00000019647	sema domain, transmembrane domain (TM), and cytoplasmic domain, (semaphorin) 6A	Not significant
647.222	-0.239783	0.291917	-0.82141	0.411413	0.600549	Ccdc12	72654	ENSMUSG00000019659	coiled-coil domain containing 12	Not significant
270.842	0.0720422	0.297351	0.24228	0.808563	0.897572	Fmc1	66117	ENSMUSG00000019689	formation of mitochondrial complex V assembly factor 1	Not significant
1669.62	-0.572488	0.195941	-2.92174	0.00348083	0.01887	Akt3	23797	ENSMUSG00000019699	thymoma viral proto-oncogene 3	Down-regulated
1643.63	-0.118367	0.235505	-0.50261	0.615238	0.767628	Mrpl24	67707	ENSMUSG00000019710	mitochondrial ribosomal protein L24	Not significant
1823.61	0.404486	0.255944	1.58037	0.114022	0.253105	Gle1	74412	ENSMUSG00000019715	GLE1 RNA export mediator (yeast)	Not significant
51.3054	-0.715896	0.386853	-1.85056	0.0642323	0.167873	L3hypdh	67217	ENSMUSG00000019718	L-3-hydroxyproline dehydratase (trans-)	Not significant
232.677	0.124243	0.386165	0.321734	0.747654	0.858112	Lyst	17101	ENSMUSG00000019726	lysosomal trafficking regulator	Not significant
1058.08	2.04981	0.487399	4.20561	2.60381e-05	0.000443796	Slc35e1	270066	ENSMUSG00000019731	solute carrier family 35, member E1	Up-regulated
67.6902	-0.488161	0.259822	-1.87883	0.0602677	0.159846	Calr3	73316	ENSMUSG00000019732	calreticulin 3	Not significant
69.9944	-0.196772	0.548541	-0.358718	0.719806	0.839789	Tmc4	353499	ENSMUSG00000019734	transmembrane channel-like gene family 4	Not significant
40.577	0.690476	0.404899	1.7053	0.0881376	0.210792	Syne4	233066	ENSMUSG00000019737	spectrin repeat containing, nuclear envelope family member 4	Not significant
819.724	-0.226662	0.286875	-0.790107	0.429466	0.616445	Polr2i	69920	ENSMUSG00000019738	polymerase (RNA) II (DNA directed) polypeptide I	Not significant
65.2303	-0.556629	0.420674	-1.32319	0.185774	0.355391	Prl8a1	73244	ENSMUSG00000019756	prolactin family 8, subfamily a, member 1	Not significant
67.4292	0.25078	0.697245	0.359672	0.719092	0.839646	Krt10	16661	ENSMUSG00000019761	keratin 10	Not significant
463.841	0.121386	0.144846	0.838038	0.402009	0.591249	Rmnd1	66084	ENSMUSG00000019763	required for meiotic nuclear division 1 homolog	Not significant
9.86898	0.122064	0.889432	0.137238	0.890843	0.944521	Ccdc170	100504234	ENSMUSG00000019767	coiled-coil domain containing 170	Not significant
1247.89	-0.244	0.159243	-1.53225	0.12546	0.270475	Fbxo5	67141	ENSMUSG00000019773	F-box protein 5	Not significant
181.73	0.034599	0.257263	0.134489	0.893016	0.9458	Mtrf1l	108853	ENSMUSG00000019774	mitochondrial translational release factor 1-like	Not significant
409.54	-0.996389	0.337585	-2.95152	0.00316217	0.0175502	Rgs17	56533	ENSMUSG00000019775	regulator of G-protein signaling 17	Down-regulated
6264.86	-0.325709	0.128487	-2.53496	0.0112461	0.0458179	Hdac2	15182	ENSMUSG00000019777	histone deacetylase 2	Down-regulated
3287.07	-0.390505	0.268849	-1.45251	0.14636	0.30107	Rwdd1	66521	ENSMUSG00000019782	RWD domain containing 1	Not significant
63.1096	-0.623585	0.382768	-1.62914	0.103282	0.235684	Clvs2	215890	ENSMUSG00000019785	clavesin 2	Not significant
65.7254	-0.224227	0.320518	-0.699578	0.484191	0.664064	Hey2	15214	ENSMUSG00000019789	hairy/enhancer-of-split related with YRPW motif 2	Not significant
324.625	0.152415	0.514836	0.296045	0.767196	0.871678	Stxbp5	78808	ENSMUSG00000019790	syntaxin binding protein 5 (tomosyn)	Not significant
104.88	-0.361941	0.341226	-1.06071	0.288823	0.477145	Hint3	66847	ENSMUSG00000019791	histidine triad nucleotide binding protein 3	Not significant
369.383	-0.746854	0.229641	-3.25227	0.00114488	0.00815983	Trmt11	73681	ENSMUSG00000019792	tRNA methyltransferase 11	Down-regulated
998.872	-0.469122	0.191167	-2.45399	0.014128	0.0543885	Katna1	23924	ENSMUSG00000019794	katanin p60 (ATPase-containing) subunit A1	Not significant
2524.46	-0.210486	0.154516	-1.36223	0.173126	0.339293	Pcmt1	18537	ENSMUSG00000019795	protein-L-isoaspartate (D-aspartate) O-methyltransferase 1	Not significant
1012.88	1.18835	0.295926	4.01569	5.92722e-05	0.000834759	Lrp11	237253	ENSMUSG00000019796	low density lipoprotein receptor-related protein 11	Up-regulated
760.27	-0.0960214	0.245864	-0.390547	0.696132	0.822656	Mtres1	67851	ENSMUSG00000019797	mitochondrial transcription rescue factor 1	Not significant
1737.3	-0.272026	0.204093	-1.33285	0.18258	0.351668	Sec63	140740	ENSMUSG00000019802	SEC63-like (S. cerevisiae)	Not significant
18.5846	-0.681969	0.572425	-1.19137	0.233509	0.412384	Nr2e1	21907	ENSMUSG00000019803	nuclear receptor subfamily 2, group E, member 1	Not significant
1771.14	-0.0180904	0.132627	-0.1364	0.891505	0.944808	Snx3	54198	ENSMUSG00000019804	sorting nexin 3	Not significant
579.08	-0.0708505	0.204638	-0.346223	0.729175	0.846168	Aig1	66253	ENSMUSG00000019806	androgen-induced 1	Not significant
218.164	-0.711087	0.196366	-3.62123	0.000293208	0.002882	Adat2	66757	ENSMUSG00000019808	adenosine deaminase, tRNA-specific 2	Down-regulated
453.389	-0.256323	0.245682	-1.04331	0.296804	0.48552	Pex3	56535	ENSMUSG00000019809	peroxisomal biogenesis factor 3	Not significant
526.21	-0.322263	0.163362	-1.97268	0.0485315	0.136072	Fuca2	66848	ENSMUSG00000019810	fucosidase, alpha-L- 2, plasma	Not significant
392.104	-0.714778	0.260812	-2.74058	0.00613306	0.0290518	Cep57l1	103268	ENSMUSG00000019813	centrosomal protein 57-like 1	Down-regulated
1348.96	-0.537189	0.152296	-3.52727	0.000419865	0.00379766	Ltv1	353258	ENSMUSG00000019814	LTV1 ribosome biogenesis factor	Down-regulated
2936.11	-0.147451	0.27135	-0.543397	0.586856	0.74519	Plagl1	22634	ENSMUSG00000019817	pleiomorphic adenoma gene-like 1	Not significant
2295.91	-0.369952	0.202604	-1.82598	0.0678527	0.175084	Cd164	53599	ENSMUSG00000019818	CD164 antigen	Not significant
1520.8	-0.55713	0.302576	-1.84129	0.0655788	0.170784	Utrn	22288	ENSMUSG00000019820	utrophin	Not significant
317.809	-0.0385293	0.183506	-0.209962	0.833698	0.911323	Smpd2	20598	ENSMUSG00000019822	sphingomyelin phosphodiesterase 2, neutral	Not significant
512.5	0.776556	0.359004	2.16309	0.0305346	0.0966347	Mical1	171580	ENSMUSG00000019823	microtubule associated monooxygenase, calponin and LIM domain containing 1	Not significant
511.883	0.0664919	0.14514	0.458121	0.646865	0.788958	Zbtb24	268294	ENSMUSG00000019826	zinc finger and BTB domain containing 24	Not significant
1122.79	0.981502	0.308363	3.18295	0.00145785	0.00984083	Wasf1	83767	ENSMUSG00000019831	WASP family, member 1	Up-regulated
67.5897	-1.01523	0.287291	-3.53381	0.000409619	0.00372901	Rab32	67844	ENSMUSG00000019832	RAB32, member RAS oncogene family	Down-regulated
1651.34	-0.772015	0.197433	-3.91027	9.21939e-05	0.0011632	Gtf3c6	67371	ENSMUSG00000019837	general transcription factor IIIC, polypeptide 6, alpha	Down-regulated
214.457	0.963763	0.273249	3.52705	0.000420211	0.00379766	Slc16a10	72472	ENSMUSG00000019838	solute carrier family 16 (monocarboxylic acid transporters), member 10	Up-regulated
833.429	-0.68685	0.331047	-2.07478	0.0380071	0.113827	Rev3l	19714	ENSMUSG00000019841	REV3 like, DNA directed polymerase zeta catalytic subunit	Not significant
191.164	-0.816075	0.392893	-2.07709	0.0377933	0.113416	Traf3ip2	103213	ENSMUSG00000019842	TRAF3 interacting protein 2	Not significant
2213.19	0.0402526	0.170251	0.236431	0.813099	0.899934	Fyn	14360	ENSMUSG00000019843	Fyn proto-oncogene	Not significant
233.464	-0.184856	0.196265	-0.941871	0.346259	0.537622	Tube1	71924	ENSMUSG00000019845	tubulin, epsilon 1	Not significant
85.0987	0.497803	0.386893	1.28667	0.19821	0.371614	Lama4	16775	ENSMUSG00000019846	laminin, alpha 4	Not significant
19.1529	0.595117	0.444405	1.33913	0.180528	0.349045	Popdc3	78977	ENSMUSG00000019848	popeye domain containing 3	Not significant
2795.03	-0.110415	0.117006	-0.943669	0.345339	0.536876	Prep	19072	ENSMUSG00000019849	prolyl endopeptidase	Not significant
130.956	0.0260006	0.349998	0.0742878	0.940781	0.972251	Tnfaip3	21929	ENSMUSG00000019850	tumor necrosis factor, alpha-induced protein 3	Not significant
68.3373	0.426602	0.326169	1.30792	0.190901	0.362416	Perp	64058	ENSMUSG00000019851	PERP, TP53 apoptosis effector	Not significant
497.769	-0.428276	0.292006	-1.46667	0.142466	0.295462	Arfgef3	215821	ENSMUSG00000019852	ARFGEF family member 3	Not significant
392.793	-0.191541	0.243279	-0.787331	0.431088	0.618052	Hebp2	56016	ENSMUSG00000019853	heme binding protein 2	Not significant
913.864	0.173432	0.305585	0.567543	0.570346	0.732076	Reps1	19707	ENSMUSG00000019854	RalBP1 associated Eps domain containing protein	Not significant
87.2367	-0.933017	0.73978	-1.26121	0.207233	0.382872	Fam184a	75906	ENSMUSG00000019856	family with sequence similarity 184, member A	Not significant
1294.53	-0.461746	0.174032	-2.65322	0.0079728	0.0353618	Asf1a	66403	ENSMUSG00000019857	anti-silencing function 1A histone chaperone	Down-regulated
800.83	0.169287	0.210478	0.804299	0.421224	0.609424	Gopc	94221	ENSMUSG00000019861	golgi associated PDZ and coiled-coil motif containing	Not significant
288.456	-0.310273	0.202485	-1.53232	0.125442	0.270475	Qrsl1	76563	ENSMUSG00000019863	glutaminyl-tRNA synthase (glutamine-hydrolyzing)-like 1	Not significant
335.372	0.198414	0.1979	1.0026	0.316056	0.505903	Rtn4ip1	170728	ENSMUSG00000019864	reticulon 4 interacting protein 1	Not significant
10.9311	-0.0821765	0.885202	-0.0928337	0.926036	0.964141	Nmbr	18101	ENSMUSG00000019865	neuromedin B receptor	Not significant
40.6062	0.759518	0.389036	1.95231	0.0509017	0.140948	Crybg1	11630	ENSMUSG00000019866	crystallin beta-gamma domain containing 1	Not significant
1561.3	-0.590629	0.148055	-3.98926	6.62791e-05	0.000915	Vta1	66201	ENSMUSG00000019868	vesicle (multivesicular body) trafficking 1	Down-regulated
49.3659	-0.690534	0.534792	-1.29122	0.196628	0.369464	Smpdl3a	57319	ENSMUSG00000019872	sphingomyelin phosphodiesterase, acid-like 3A	Not significant
2424.95	-0.455048	0.119825	-3.79762	0.000146093	0.00166324	Reep3	28193	ENSMUSG00000019873	receptor accessory protein 3	Down-regulated
1806.62	0.0103516	0.363798	0.0284542	0.9773	0.989573	Fabp7	12140	ENSMUSG00000019874	fatty acid binding protein 7, brain	Not significant
10.7532	1.05355	0.895295	1.17677	0.239288	0.419727	Pkib	18768	ENSMUSG00000019876	protein kinase inhibitor beta, cAMP dependent, testis specific	Not significant
5535.7	-0.572738	0.130027	-4.40476	1.059e-05	0.000217964	Serinc1	56442	ENSMUSG00000019877	serine incorporator 1	Down-regulated
917.984	-0.378932	0.169537	-2.2351	0.0254111	0.0843538	Hsf2	15500	ENSMUSG00000019878	heat shock factor 2	Not significant
222.61	-0.952761	0.370985	-2.56819	0.0102231	0.0425722	Rspo3	72780	ENSMUSG00000019880	R-spondin 3	Down-regulated
564.461	-0.37161	0.193102	-1.92442	0.0543015	0.147733	Echdc1	52665	ENSMUSG00000019883	enoyl Coenzyme A hydratase domain containing 1	Not significant
24.5633	-0.980493	0.745684	-1.31489	0.188547	0.359335	Mgat4c	67569	ENSMUSG00000019888	MGAT4 family, member C	Not significant
694.406	-0.203648	0.170591	-1.19378	0.232565	0.411341	Ptprk	19272	ENSMUSG00000019889	protein tyrosine phosphatase, receptor type, K	Not significant
560.164	-0.0451814	0.15026	-0.300689	0.763652	0.868728	Dcbld1	66686	ENSMUSG00000019891	discoidin, CUB and LCCL domain containing 1	Not significant
30.4507	-0.362792	0.686191	-0.528704	0.597011	0.752804	Lrriq1	74978	ENSMUSG00000019892	leucine-rich repeats and IQ motif containing 1	Not significant
792.768	-0.740709	0.203693	-3.63639	0.000276485	0.00274893	Slc6a15	103098	ENSMUSG00000019894	solute carrier family 6 (neurotransmitter transporter), member 15	Down-regulated
1159.98	-0.345124	0.227597	-1.51638	0.129423	0.276381	Ccdc59	52713	ENSMUSG00000019897	coiled-coil domain containing 59	Not significant
18.0478	-1.5273	0.626552	-2.43763	0.0147839	0.0562786	Lama2	16773	ENSMUSG00000019899	laminin, alpha 2	Not significant
234.83	-0.671724	0.380199	-1.76677	0.077267	0.19225	Lin7a	108030	ENSMUSG00000019906	lin-7 homolog A, crumbs cell polarity complex component	Not significant
1478.82	-0.542366	0.178199	-3.04359	0.00233771	0.013991	Ppp1r12a	17931	ENSMUSG00000019907	protein phosphatase 1, regulatory subunit 12A	Down-regulated
14.6142	-0.0830869	0.463179	-0.179384	0.857636	0.926108	Sim1	20464	ENSMUSG00000019913	single-minded family bHLH transcription factor 1	Not significant
1113.03	-0.745337	0.174042	-4.28251	1.84795e-05	0.000340259	P4ha1	18451	ENSMUSG00000019916	procollagen-proline, 2-oxoglutarate 4-dioxygenase (proline 4-hydroxylase), alpha 1 polypeptide	Down-regulated
604.621	-0.408534	0.245459	-1.66437	0.0960394	0.2238	Septin10	103080	ENSMUSG00000019917	septin 10	Not significant
1736.95	-0.70122	0.175427	-3.99722	6.40899e-05	0.00088812	Lims1	110829	ENSMUSG00000019920	LIM and senescent cell antigen-like domains 1	Down-regulated
7807.93	-0.293188	0.146388	-2.00281	0.0451975	0.129571	Zwint	52696	ENSMUSG00000019923	ZW10 interactor	Not significant
1037.99	-0.24572	0.125956	-1.95084	0.0510756	0.141288	Ube2d1	216080	ENSMUSG00000019927	ubiquitin-conjugating enzyme E2D 1	Not significant
347.275	-0.720013	0.510848	-1.40945	0.158703	0.319211	Dcn	13179	ENSMUSG00000019929	decorin	Not significant
3823.59	-0.0534855	0.132417	-0.403919	0.686273	0.816197	Cdk1	12534	ENSMUSG00000019942	cyclin-dependent kinase 1	Not significant
2732.38	-0.573818	0.251938	-2.27762	0.0227495	0.0775471	Atp2b1	67972	ENSMUSG00000019943	ATPase, Ca++ transporting, plasma membrane 1	Not significant
205.774	0.397347	0.28811	1.37915	0.167849	0.332481	Rhobtb1	69288	ENSMUSG00000019944	Rho-related BTB domain containing 1	Not significant
9.79716	-0.476491	0.701901	-0.678858	0.497228	0.675819	Cabcoco1	73287	ENSMUSG00000019945	ciliary associated calcium binding coiled-coil 1	Not significant
927.545	-0.443202	0.329831	-1.34373	0.179037	0.34703	Arid5b	71371	ENSMUSG00000019947	AT rich interactive domain 5B (MRF1-like)	Not significant
831.842	-0.41108	0.254281	-1.61664	0.105957	0.240438	Actr6	67019	ENSMUSG00000019948	ARP6 actin-related protein 6	Not significant
864.873	-0.267775	0.213534	-1.25402	0.209836	0.385544	Uhrf1bp1l	75089	ENSMUSG00000019951	UHRF1 (ICBP90) binding protein 1-like	Not significant
626.091	-0.0983761	0.200492	-0.490672	0.623658	0.772939	Poc1b	382406	ENSMUSG00000019952	POC1 centriolar protein B	Not significant
1149.26	0.112624	0.339776	0.331467	0.740292	0.853937	Dusp6	67603	ENSMUSG00000019960	dual specificity phosphatase 6	Not significant
5678.67	-0.0254568	0.154885	-0.16436	0.869448	0.93255	Tmpo	21917	ENSMUSG00000019961	thymopoietin	Not significant
389.507	-0.93465	0.383375	-2.43795	0.0147707	0.0562719	Kitl	17311	ENSMUSG00000019966	kit ligand	Not significant
2223.37	-0.273257	0.150543	-1.81514	0.0695025	0.178157	Psen1	19164	ENSMUSG00000019969	presenilin 1	Not significant
704.861	-0.631262	0.348955	-1.80901	0.0704496	0.179675	Sgk1	20393	ENSMUSG00000019970	serum/glucocorticoid regulated kinase 1	Not significant
683.561	-0.745652	0.367519	-2.02888	0.0424706	0.123441	Cep290	216274	ENSMUSG00000019971	centrosomal protein 290	Not significant
621.307	-0.241357	0.222674	-1.0839	0.278407	0.464803	Ikbip	67454	ENSMUSG00000019975	IKBKB interacting protein	Not significant
2860.67	-0.00176997	0.168642	-0.0104954	0.991626	0.99633	Hbs1l	56422	ENSMUSG00000019977	Hbs1-like (S. cerevisiae)	Not significant
1290.17	-0.0772382	0.216102	-0.357415	0.720781	0.840404	Epb41l2	13822	ENSMUSG00000019978	erythrocyte membrane protein band 4.1 like 2	Not significant
716.684	0.280439	0.241009	1.1636	0.244584	0.426482	Apaf1	11783	ENSMUSG00000019979	apoptotic peptidase activating factor 1	Not significant
196.055	-0.590188	0.275707	-2.14063	0.0323036	0.100884	Myb	17863	ENSMUSG00000019982	myeloblastosis oncogene	Not significant
1397.58	-0.204909	0.186831	-1.09676	0.272746	0.458429	Med23	70208	ENSMUSG00000019984	mediator complex subunit 23	Not significant
795.541	-0.0295828	0.223615	-0.132293	0.894752	0.946906	Ahi1	52906	ENSMUSG00000019986	Abelson helper integration site 1	Not significant
21.9266	-0.36415	0.744379	-0.489199	0.624701	0.773497	Arg1	11846	ENSMUSG00000019987	arginase, liver	Not significant
793.513	-0.750591	0.209417	-3.58419	0.000338129	0.00322621	Nedd1	17997	ENSMUSG00000019988	neural precursor cell expressed, developmentally down-regulated gene 1	Down-regulated
3473.02	-1.04079	0.311006	-3.34651	0.000818347	0.0063572	Enpp3	209558	ENSMUSG00000019989	ectonucleotide pyrophosphatase/phosphodiesterase 3	Down-regulated
7.93438	0.1179	1.1455	0.102925	0.918023	0.959338	Pde7b	29863	ENSMUSG00000019990	phosphodiesterase 7B	Not significant
452.543	-0.357573	0.167738	-2.13174	0.0330285	0.102602	Mtfr2	71804	ENSMUSG00000019992	mitochondrial fission regulator 2	Not significant
125.91	-0.135739	0.370804	-0.366066	0.714316	0.835665	Map7	17761	ENSMUSG00000019996	microtubule-associated protein 7	Not significant
623.958	0.53776	0.308124	1.74527	0.0809376	0.198457	Ccn2	14219	ENSMUSG00000019997	cellular communication network factor 2	Not significant
2013.31	-0.131942	0.141058	-0.935371	0.349597	0.541232	Stx7	53331	ENSMUSG00000019998	syntaxin 7	Not significant
159.219	-0.109488	0.463063	-0.236443	0.813089	0.899934	Moxd1	59012	ENSMUSG00000020000	monooxygenase, DBH-like 1	Not significant
639.693	-0.115853	0.254825	-0.454637	0.64937	0.790896	Pex7	18634	ENSMUSG00000020003	peroxisomal biogenesis factor 7	Not significant
73.7811	-0.580177	0.276851	-2.09563	0.0361151	0.10982	Il20ra	237313	ENSMUSG00000020007	interleukin 20 receptor, alpha	Not significant
584.762	-0.190343	0.157866	-1.20572	0.227924	0.405822	Ifngr1	15979	ENSMUSG00000020009	interferon gamma receptor 1	Not significant
31.1009	0.187592	0.471171	0.398141	0.690526	0.818734	Cfap54	380654	ENSMUSG00000020014	cilia and flagella associated protein 54	Not significant
1059.22	0.00235486	0.192605	0.0122264	0.990245	0.995809	Cdk17	237459	ENSMUSG00000020015	cyclin-dependent kinase 17	Not significant
22.7509	-1.33278	0.555388	-2.39972	0.0164075	0.0607418	Hal	15109	ENSMUSG00000020017	histidine ammonia lyase	Not significant
3455.79	-0.066086	0.255582	-0.25857	0.795967	0.890456	Snrpf	69878	ENSMUSG00000020018	small nuclear ribonucleoprotein polypeptide F	Not significant
186.819	0.0270654	0.397802	0.0680372	0.945756	0.975078	Ntn4	57764	ENSMUSG00000020019	netrin 4	Not significant
636.86	-0.191871	0.238014	-0.806131	0.420167	0.608622	Usp44	327799	ENSMUSG00000020020	ubiquitin specific peptidase 44	Not significant
267.19	0.22944	0.401451	0.571528	0.567642	0.730202	Fgd6	13998	ENSMUSG00000020021	FYVE, RhoGEF and PH domain containing 6	Not significant
1966.9	-0.192836	0.315665	-0.610888	0.541273	0.711165	Ndufa12	66414	ENSMUSG00000020022	NADH:ubiquinone oxidoreductase subunit A12	Not significant
412.819	0.360306	0.255037	1.41276	0.157726	0.317768	Tmcc3	319880	ENSMUSG00000020023	transmembrane and coiled coil domains 3	Not significant
1001.43	-0.27197	0.196698	-1.38267	0.166765	0.331259	Cep83	77048	ENSMUSG00000020024	centrosomal protein 83	Not significant
975.459	-0.758309	0.127472	-5.94885	2.7004e-09	2.63974e-07	Socs2	216233	ENSMUSG00000020027	suppressor of cytokine signaling 2	Down-regulated
2312.19	0.526099	0.162822	3.23113	0.00123301	0.00864933	Nudt4	71207	ENSMUSG00000020029	nudix (nucleoside diphosphate linked moiety X)-type motif 4	Up-regulated
696.591	0.869033	0.263742	3.29501	0.00098419	0.00729444	Nuak1	77976	ENSMUSG00000020032	NUAK family, SNF1-like kinase, 1	Up-regulated
316.014	0.652819	0.251834	2.59225	0.00953497	0.0404059	Tcp11l2	216198	ENSMUSG00000020034	t-complex 11 (mouse) like 2	Up-regulated
710.232	-0.915348	0.431092	-2.12332	0.0337268	0.104154	Rfx4	71137	ENSMUSG00000020037	regulatory factor X, 4 (influences HLA class II expression)	Not significant
703.109	1.44868	0.229819	6.30354	2.90926e-10	4.06604e-08	Cry1	12952	ENSMUSG00000020038	cryptochrome 1 (photolyase-like)	Up-regulated
213.019	1.14541	0.292228	3.91958	8.87021e-05	0.00112995	Btbd11	74007	ENSMUSG00000020042	BTB (POZ) domain containing 11	Up-regulated
691.39	-0.042795	0.184947	-0.23139	0.817012	0.901799	Timp3	21859	ENSMUSG00000020044	tissue inhibitor of metalloproteinase 3	Not significant
13068.4	-0.646538	0.171395	-3.77222	0.000161804	0.00181674	Hsp90b1	22027	ENSMUSG00000020048	heat shock protein 90, beta (Grp94), member 1	Down-regulated
619.81	-0.174141	0.438904	-0.396763	0.691542	0.819475	Ascl1	17172	ENSMUSG00000020052	achaete-scute family bHLH transcription factor 1	Not significant
19.9179	-0.704608	0.958753	-0.734921	0.462387	0.644768	Igf1	16000	ENSMUSG00000020053	insulin-like growth factor 1	Not significant
656.196	-0.429418	0.361987	-1.18628	0.235511	0.414935	Washc3	67282	ENSMUSG00000020056	WASH complex subunit 3	Not significant
16.7532	-0.1053	0.50051	-0.210384	0.833368	0.911239	Dram1	71712	ENSMUSG00000020057	DNA-damage regulated autophagy modulator 1	Not significant
8.97277	0.0970728	0.748693	0.129656	0.896838	0.948275	Sycp3	20962	ENSMUSG00000020059	synaptonemal complex protein 3	Not significant
874.531	0.225478	0.253596	0.889126	0.373935	0.56479	Sirt1	93759	ENSMUSG00000020063	sirtuin 1	Not significant
1004.63	-0.160416	0.205589	-0.780276	0.435229	0.621344	Herc4	67345	ENSMUSG00000020064	hect domain and RLD 4	Not significant
999.608	-0.166465	0.166623	-0.999049	0.317771	0.507527	Hnrnph3	432467	ENSMUSG00000020069	heterogeneous nuclear ribonucleoprotein H3	Not significant
551.058	-0.283495	0.202671	-1.39879	0.161876	0.323993	Rufy2	70432	ENSMUSG00000020070	RUN and FYVE domain-containing 2	Not significant
34.4249	0.676673	0.455631	1.48513	0.137509	0.288195	Pbld2	67307	ENSMUSG00000020072	phenazine biosynthesis-like protein domain containing 2	Not significant
1855.72	-1.03758	0.182629	-5.68134	1.33642e-08	1.06587e-06	Ccar1	67500	ENSMUSG00000020074	cell division cycle and apoptosis regulator 1	Down-regulated
6305.08	-0.377912	0.22181	-1.70376	0.0884254	0.21117	Ddx21	56200	ENSMUSG00000020075	DExD box helicase 21	Not significant
1398.99	-0.560891	0.163837	-3.42346	0.000618287	0.005106	Ddx50	94213	ENSMUSG00000020076	DExD box helicase 50	Down-regulated
2379.59	-0.325348	0.140065	-2.32283	0.0201881	0.0710087	Vps26a	30930	ENSMUSG00000020078	VPS26 retromer complex component A	Not significant
1090.4	-0.087348	0.145445	-0.600559	0.548134	0.715519	Supv3l1	338359	ENSMUSG00000020079	suppressor of var1, 3-like 1 (S. cerevisiae)	Not significant
354.616	0.428103	0.243959	1.75481	0.0792916	0.195694	Fam241b	69894	ENSMUSG00000020083	family with sequence similarity 241, member B	Not significant
276.108	0.550112	0.191265	2.87617	0.0040253	0.0211625	Aifm2	71361	ENSMUSG00000020085	apoptosis-inducing factor, mitochondrion-associated 2	Up-regulated
2027.4	-0.363874	0.178709	-2.03612	0.0417382	0.121844	Macroh2a2	404634	ENSMUSG00000020086	macroH2A.2 histone	Not significant
5023.54	-0.211382	0.15201	-1.39058	0.164352	0.328012	Sar1a	20224	ENSMUSG00000020088	secretion associated Ras related GTPase 1A	Not significant
4404.78	-0.150828	0.105704	-1.42689	0.153611	0.312049	Ppa1	67895	ENSMUSG00000020089	pyrophosphatase (inorganic) 1	Not significant
4383.09	1.69224	0.321187	5.2687	1.37395e-07	6.78881e-06	Eif4ebp2	13688	ENSMUSG00000020091	eukaryotic translation initiation factor 4E binding protein 2	Up-regulated
916.801	1.26994	0.224895	5.6468	1.63464e-08	1.2494e-06	Pald1	27355	ENSMUSG00000020092	phosphatase domain containing, paladin 1	Up-regulated
3971.52	0.18337	0.141558	1.29537	0.195194	0.367758	Sgpl1	20397	ENSMUSG00000020097	sphingosine phosphate lyase 1	Not significant
242.807	-0.673313	0.292988	-2.29809	0.0215567	0.0745568	Pcbd1	13180	ENSMUSG00000020098	pterin 4 alpha carbinolamine dehydratase/dimerization cofactor of hepatocyte nuclear factor 1 alpha (TCF1) 1	Not significant
343.766	2.34855	0.528353	4.44505	8.78724e-06	0.000189636	Unc5b	107449	ENSMUSG00000020099	unc-5 netrin receptor B	Up-regulated
478.345	0.117345	0.2218	0.529057	0.596766	0.752754	Slc29a3	71279	ENSMUSG00000020100	solute carrier family 29 (nucleoside transporters), member 3	Not significant
50.9112	0.315734	0.713771	0.442346	0.658239	0.796016	Vsir	74048	ENSMUSG00000020101	V-set immunoregulatory receptor	Not significant
55.1798	-2.11975	0.683849	-3.09973	0.00193697	0.0122128	Slc16a7	20503	ENSMUSG00000020102	solute carrier family 16 (monocarboxylic acid transporters), member 7	Down-regulated
344.177	0.938478	0.254294	3.69052	0.0002238	0.00235262	Lrig3	320398	ENSMUSG00000020105	leucine-rich repeats and immunoglobulin-like domains 3	Up-regulated
934.658	0.162892	0.179956	0.905178	0.365371	0.556206	Anapc16	52717	ENSMUSG00000020107	anaphase promoting complex subunit 16	Not significant
768.635	1.36283	0.392633	3.471	0.000518529	0.00448404	Ddit4	74747	ENSMUSG00000020108	DNA-damage-inducible transcript 4	Up-regulated
606.997	-0.460779	0.342839	-1.34401	0.178945	0.346941	Dnajb12	56709	ENSMUSG00000020109	DnaJ heat shock protein family (Hsp40) member B12	Not significant
1756.72	0.531635	0.131167	4.05312	5.05392e-05	0.000732869	Micu1	216001	ENSMUSG00000020111	mitochondrial calcium uptake 1	Up-regulated
5288.89	-0.197142	0.186756	-1.05561	0.291146	0.479471	Cand1	71902	ENSMUSG00000020114	cullin associated and neddylation disassociated 1	Not significant
927.45	-0.13715	0.162993	-0.841452	0.400095	0.589121	Tbk1	56480	ENSMUSG00000020115	TANK-binding kinase 1	Not significant
3990.45	-0.384971	0.204535	-1.88217	0.0598123	0.158983	Pno1	66249	ENSMUSG00000020116	partner of NOB1 homolog	Not significant
27.6594	-0.204803	0.577335	-0.354738	0.722786	0.841616	Plek	56193	ENSMUSG00000020120	pleckstrin	Not significant
81.4681	0.624475	0.500476	1.24776	0.212118	0.38794	Egfr	13649	ENSMUSG00000020122	epidermal growth factor receptor	Not significant
2759.78	-0.779293	0.200225	-3.89208	9.93888e-05	0.00123291	Usp15	14479	ENSMUSG00000020124	ubiquitin specific peptidase 15	Down-regulated
691.844	-0.192042	0.224856	-0.854066	0.393069	0.582478	Vps54	245944	ENSMUSG00000020128	VPS54 GARP complex subunit	Not significant
1582.66	-0.560567	0.209442	-2.67648	0.00743995	0.0336046	Tbc1d15	66687	ENSMUSG00000020130	TBC1 domain family, member 15	Down-regulated
1760.83	0.130096	0.100322	1.29678	0.194707	0.367304	Rab21	216344	ENSMUSG00000020132	RAB21, member RAS oncogene family	Not significant
1956.59	-0.157508	0.110602	-1.4241	0.154418	0.313254	Peli1	67245	ENSMUSG00000020134	pellino 1	Not significant
434.039	-0.0610041	0.23208	-0.262858	0.79266	0.888843	Thap2	66816	ENSMUSG00000020137	THAP domain containing, apoptosis associated protein 2	Not significant
55.5545	0.10043	0.441301	0.227577	0.819975	0.903139	Lgr5	14160	ENSMUSG00000020140	leucine rich repeat containing G protein coupled receptor 5	Not significant
1870.51	0.535045	0.238298	2.24528	0.0247503	0.0826984	Slc1a4	55963	ENSMUSG00000020142	solute carrier family 1 (glutamate/neutral amino acid transporter), member 4	Not significant
12.7241	-0.499288	0.773644	-0.645371	0.518687	0.692857	Dock2	94176	ENSMUSG00000020143	dedicator of cyto-kinesis 2	Not significant
6552.67	-0.239812	0.101994	-2.35123	0.0187113	0.0673175	Rab1a	19324	ENSMUSG00000020149	RAB1A, member RAS oncogene family	Not significant
178.228	0.112199	0.23055	0.486658	0.626501	0.774614	Gamt	14431	ENSMUSG00000020150	guanidinoacetate methyltransferase	Not significant
65.7203	-0.729921	0.327665	-2.22764	0.0259042	0.0856374	Ptprr	19279	ENSMUSG00000020151	protein tyrosine phosphatase, receptor type, R	Not significant
6508.5	-0.370089	0.190925	-1.9384	0.0525744	0.144562	Actr2	66713	ENSMUSG00000020152	ARP2 actin-related protein 2	Not significant
1304.02	0.48135	0.257475	1.86951	0.0615524	0.16249	Ndufs7	75406	ENSMUSG00000020153	NADH:ubiquinone oxidoreductase core subunit S7	Not significant
10.5938	-0.515664	0.867537	-0.5944	0.552244	0.718647	Ptprb	19263	ENSMUSG00000020154	protein tyrosine phosphatase, receptor type, B	Not significant
888.311	0.500325	0.228957	2.18524	0.0288715	0.0926634	Pwwp3a	68114	ENSMUSG00000020156	PWWP domain containing 3A, DNA repair factor	Not significant
1536.65	0.329285	0.165736	1.98681	0.0469434	0.133017	Meis1	17268	ENSMUSG00000020160	Meis homeobox 1	Not significant
1820.6	0.264278	0.309365	0.854258	0.392962	0.582379	Uqcr11	66594	ENSMUSG00000020163	ubiquinol-cytochrome c reductase, complex III subunit XI	Not significant
2129.37	-0.6239	0.11065	-5.63847	1.71563e-08	1.27802e-06	Cnot2	72068	ENSMUSG00000020166	CCR4-NOT transcription complex, subunit 2	Down-regulated
1743.59	1.87712	0.661988	2.83559	0.00457415	0.0232189	Tcf3	21423	ENSMUSG00000020167	transcription factor 3	Up-regulated
1025.15	-0.301144	0.261179	-1.15302	0.248902	0.432213	Frs2	327826	ENSMUSG00000020170	fibroblast growth factor receptor substrate 2	Not significant
2475.08	-0.220232	0.225462	-0.976804	0.328666	0.518844	Yeats4	64050	ENSMUSG00000020171	YEATS domain containing 4	Not significant
54.8266	-0.248932	0.436891	-0.569779	0.568827	0.730878	Cobl	12808	ENSMUSG00000020173	cordon-bleu WH2 repeat	Not significant
99.177	0.418818	0.323719	1.29377	0.195745	0.368134	Rab36	76877	ENSMUSG00000020175	RAB36, member RAS oncogene family	Not significant
372.677	0.0512093	0.37296	0.137305	0.89079	0.944521	Grb10	14783	ENSMUSG00000020176	growth factor receptor bound protein 10	Not significant
42.142	1.1219	0.558552	2.00859	0.0445804	0.128261	Adora2a	11540	ENSMUSG00000020178	adenosine A2a receptor	Not significant
5374.15	-0.135069	0.299026	-0.451695	0.651489	0.791834	Snrpd3	67332	ENSMUSG00000020180	small nuclear ribonucleoprotein D3	Not significant
143.933	-0.312516	0.564751	-0.55337	0.58001	0.739886	Nav3	260315	ENSMUSG00000020181	neuron navigator 3	Not significant
253.699	-0.515809	0.272946	-1.88978	0.0587871	0.156997	Ddc	13195	ENSMUSG00000020182	dopa decarboxylase	Not significant
408.879	-0.178001	0.177222	-1.00439	0.315189	0.504786	Cpm	70574	ENSMUSG00000020183	carboxypeptidase M	Not significant
1230.22	-0.193533	0.21545	-0.898272	0.369041	0.559991	Mdm2	17246	ENSMUSG00000020184	transformed mouse 3T3 cell double minute 2	Not significant
374.232	0.704323	0.390665	1.80288	0.0714064	0.181578	E2f7	52679	ENSMUSG00000020185	E2F transcription factor 7	Not significant
2097.3	0.117122	0.173637	0.674519	0.499981	0.678242	Csrp2	13008	ENSMUSG00000020186	cysteine and glycine-rich protein 2	Not significant
1109.41	-0.43175	0.2564	-1.68389	0.0922033	0.217327	Osbpl8	237542	ENSMUSG00000020189	oxysterol binding protein-like 8	Not significant
1684.81	2.53415	0.751095	3.37394	0.000741007	0.00585583	Mknk2	17347	ENSMUSG00000020190	MAP kinase-interacting serine/threonine kinase 2	Up-regulated
11.369	0.581573	1.15842	0.502041	0.615639	0.767652	Spata48	73862	ENSMUSG00000020191	spermatogenesis associated 48	Not significant
31.3407	-0.906538	0.542159	-1.67209	0.094507	0.221054	Zpbp	53604	ENSMUSG00000020193	zona pellucida binding protein	Not significant
934.004	1.11256	0.288141	3.86118	0.000112843	0.00136486	Cabin1	104248	ENSMUSG00000020196	calcineurin binding protein 1	Up-regulated
3230.32	0.674638	0.308462	2.1871	0.0287351	0.0924347	Ap3d1	11776	ENSMUSG00000020198	adaptor-related protein complex 3, delta 1 subunit	Not significant
169.02	0.919955	0.350818	2.62231	0.00873357	0.0378403	Phlda1	21664	ENSMUSG00000020205	pleckstrin homology like domain, family A, member 1	Up-regulated
1242.52	1.58504	0.406241	3.90173	9.55087e-05	0.00119183	Sf3a2	20222	ENSMUSG00000020211	splicing factor 3a, subunit 2	Up-regulated
1045.06	0.183316	0.142028	1.29071	0.196805	0.369745	Mdm1	17245	ENSMUSG00000020212	transformed mouse 3T3 cell double minute 1	Not significant
18.3476	0.544387	0.679976	0.800597	0.423365	0.611083	Jsrp1	71912	ENSMUSG00000020216	junctional sarcoplasmic reticulum protein 1	Not significant
36.4305	0.0603887	0.394923	0.152912	0.878467	0.938602	Wif1	24117	ENSMUSG00000020218	Wnt inhibitory factor 1	Not significant
1846.85	0.0393303	0.210248	0.187066	0.851609	0.922264	Timm13	30055	ENSMUSG00000020219	translocase of inner mitochondrial membrane 13	Not significant
731.112	0.285402	0.329049	0.867353	0.385748	0.576403	Vps13d	230895	ENSMUSG00000020220	vacuolar protein sorting 13D	Not significant
1020.78	-0.275196	0.16216	-1.69706	0.0896845	0.213137	Llph	66225	ENSMUSG00000020224	LLP homolog, long-term synaptic facilitation (Aplysia)	Not significant
1188.43	-0.124924	0.152331	-0.820085	0.412168	0.601428	Tmbim4	68212	ENSMUSG00000020225	transmembrane BAX inhibitor motif containing 4	Not significant
29.2757	-0.235741	0.550492	-0.428237	0.668478	0.803315	Irak3	73914	ENSMUSG00000020227	interleukin-1 receptor-associated kinase 3	Not significant
877.58	0.111811	0.186769	0.598658	0.549401	0.71617	Helb	117599	ENSMUSG00000020228	helicase (DNA) B	Not significant
1359.77	0.19704	0.292968	0.672564	0.501225	0.678987	Prmt2	15468	ENSMUSG00000020230	protein arginine N-methyltransferase 2	Not significant
375.961	0.723374	0.278699	2.59554	0.00944423	0.0401722	Dip2a	64451	ENSMUSG00000020231	disco interacting protein 2 homolog A	Up-regulated
683.499	1.29582	0.269207	4.81348	1.48321e-06	4.63108e-05	Hmg20b	15353	ENSMUSG00000020232	high mobility group 20B	Up-regulated
1634	1.67013	0.25087	6.65737	2.78779e-11	6.49377e-09	Fzr1	56371	ENSMUSG00000020235	fizzy and cell division cycle 20 related 1	Up-regulated
1021.21	1.72922	0.376902	4.58799	4.47543e-06	0.000113432	Ncln	103425	ENSMUSG00000020238	nicalin	Up-regulated
56.5255	1.23573	0.666242	1.85478	0.0636276	0.166619	Col6a2	12834	ENSMUSG00000020241	collagen, type VI, alpha 2	Not significant
505.253	-0.152188	0.249525	-0.609912	0.54192	0.711359	Hcfc2	67933	ENSMUSG00000020246	host cell factor C2	Not significant
1639.03	-0.460645	0.175649	-2.62254	0.00872773	0.0378374	Nfyb	18045	ENSMUSG00000020248	nuclear transcription factor-Y beta	Down-regulated
7468.31	0.102503	0.183414	0.558861	0.576257	0.737341	Txnrd1	50493	ENSMUSG00000020250	thioredoxin reductase 1	Not significant
16.5986	0.416647	0.543248	0.766955	0.443108	0.628301	Glt8d2	74782	ENSMUSG00000020251	glycosyltransferase 8 domain containing 2	Not significant
241.232	0.917993	0.214762	4.27447	1.9159e-05	0.000349266	Ppm1m	67905	ENSMUSG00000020253	protein phosphatase 1M	Up-regulated
35460.7	-0.791976	0.236183	-3.35322	0.000798762	0.00623536	D10Wsu102e	28109	ENSMUSG00000020255	NOP protein chaperone 1	Down-regulated
461.215	0.123979	0.240848	0.51476	0.606721	0.760344	Aldh1l2	216188	ENSMUSG00000020256	aldehyde dehydrogenase 1 family, member L2	Not significant
3592.52	-0.0205879	0.141392	-0.145608	0.884231	0.941114	Wdr82	77305	ENSMUSG00000020257	WD repeat domain containing 82	Not significant
97.8122	2.2517	0.567064	3.9708	7.16322e-05	0.000972435	Glyctk	235582	ENSMUSG00000020258	glycerate kinase	Up-regulated
852.446	0.761157	0.208713	3.6469	0.000265419	0.00267434	Pofut2	80294	ENSMUSG00000020260	protein O-fucosyltransferase 2	Up-regulated
890.856	0.943899	0.179464	5.25955	1.44405e-07	7.03177e-06	Slc36a1	215335	ENSMUSG00000020261	solute carrier family 36 (proton/amino acid symporter), member 1	Up-regulated
286.977	0.165472	0.232258	0.712448	0.476187	0.657266	Adarb1	110532	ENSMUSG00000020262	adenosine deaminase, RNA-specific, B1	Not significant
323.158	-0.0358048	0.195314	-0.183319	0.854547	0.924428	Appl2	216190	ENSMUSG00000020263	adaptor protein, phosphotyrosine interaction, PH domain and leucine zipper containing 2	Not significant
5212.52	-0.0263669	0.163156	-0.161606	0.871616	0.933971	Sumo3	20610	ENSMUSG00000020265	small ubiquitin-like modifier 3	Not significant
7128.46	-0.103875	0.304251	-0.34141	0.732795	0.848624	Hint1	15254	ENSMUSG00000020267	histidine triad nucleotide binding protein 1	Not significant
510.959	0.000759693	0.393092	0.00193261	0.998458	1	Lyrm7	75530	ENSMUSG00000020268	LYR motif containing 7	Not significant
4351.32	0.160987	0.190842	0.843558	0.398916	0.588115	Fbxw11	103583	ENSMUSG00000020271	F-box and WD-40 domain protein 11	Not significant
214.123	0.344017	0.377587	0.911092	0.362247	0.553465	Stk10	20868	ENSMUSG00000020272	serine/threonine kinase 10	Not significant
893.395	-0.623152	0.180614	-3.4502	0.000560175	0.00474081	Papolg	216578	ENSMUSG00000020273	poly(A) polymerase gamma	Down-regulated
62.9478	0.0702662	0.444984	0.157907	0.87453	0.936163	Rel	19696	ENSMUSG00000020275	reticuloendotheliosis oncogene	Not significant
3626.46	0.825398	0.240478	3.43233	0.000598427	0.00498124	Pfkl	18641	ENSMUSG00000020277	phosphofructokinase, liver, B-type	Up-regulated
5.78483	0.602757	1.11053	0.542767	0.58729	0.745381	Il9r	16199	ENSMUSG00000020279	interleukin 9 receptor	Not significant
1162.83	-0.440931	0.240994	-1.82964	0.0673043	0.174012	Pus10	74467	ENSMUSG00000020280	pseudouridylate synthase 10	Not significant
112.083	0.991686	0.368488	2.69123	0.00711895	0.032586	Rhbdf1	13650	ENSMUSG00000020282	rhomboid 5 homolog 1	Up-regulated
1772.82	-0.105666	0.161281	-0.655167	0.51236	0.688164	Pex13	72129	ENSMUSG00000020283	peroxisomal biogenesis factor 13	Not significant
531.055	0.0536786	0.188103	0.285368	0.775362	0.877962	Cfap410	67884	ENSMUSG00000020284	cilia and flagella associated protein 410	Not significant
676.117	0.249194	0.149726	1.66433	0.096047	0.2238	Mpg	268395	ENSMUSG00000020287	N-methylpurine-DNA glycosylase	Not significant
1421.1	-0.474679	0.157345	-3.0168	0.00255454	0.0149712	Ahsa2	268390	ENSMUSG00000020288	AHA1, activator of heat shock protein ATPase 2	Down-regulated
449.67	0.546994	0.171421	3.19095	0.00141808	0.00962869	Nprl3	17168	ENSMUSG00000020289	nitrogen permease regulator-like 3	Up-regulated
7152.84	-0.550565	0.178943	-3.07677	0.0020926	0.0129464	Xpo1	103573	ENSMUSG00000020290	exportin 1	Down-regulated
6281.24	-0.233289	0.236686	-0.985646	0.324307	0.514286	Nsg2	18197	ENSMUSG00000020297	neuron specific gene family member 2	Not significant
1099.79	-0.159359	0.30342	-0.52521	0.599437	0.754438	Cpeb4	67579	ENSMUSG00000020300	cytoplasmic polyadenylation element binding protein 4	Not significant
588.909	0.346157	0.269966	1.28222	0.199764	0.37354	Stc2	20856	ENSMUSG00000020303	stanniocalcin 2	Not significant
574.83	-0.240089	0.13248	-1.81227	0.0699441	0.178816	Asb3	65257	ENSMUSG00000020305	ankyrin repeat and SOCS box-containing 3	Not significant
1719.9	1.33763	0.442079	3.02577	0.00247999	0.0146454	Cdc34	216150	ENSMUSG00000020307	cell division cycle 34	Up-regulated
515.867	0.630825	0.193703	3.25667	0.00112728	0.00808154	Tpgs1	110012	ENSMUSG00000020308	tubulin polyglutamylase complex subunit 1	Up-regulated
171.742	0.226342	0.257242	0.87988	0.378924	0.569804	Chac2	68044	ENSMUSG00000020309	ChaC, cation transport regulator 2	Not significant
13.9061	0.959469	0.661776	1.44984	0.147104	0.302345	Madcam1	17123	ENSMUSG00000020310	mucosal vascular addressin cell adhesion molecule 1	Not significant
471.567	-0.192795	0.250596	-0.769343	0.44169	0.627169	Erlec1	66753	ENSMUSG00000020311	endoplasmic reticulum lectin 1	Not significant
252.952	2.59935	0.588592	4.41622	1.0044e-05	0.000209318	Shc2	216148	ENSMUSG00000020312	SHC (Src homology 2 domain containing) transforming protein 2	Up-regulated
7544.9	-0.123549	0.320474	-0.385518	0.699854	0.825087	Sptbn1	20742	ENSMUSG00000020315	spectrin beta, non-erythrocytic 1	Not significant
279.028	0.105196	0.179856	0.584888	0.558623	0.723484	Wdpcp	216560	ENSMUSG00000020319	WD repeat containing planar cell polarity effector	Not significant
[truncated: 11,841 more rows]

## Sheet: Fig. 5b
baseMean	log2FoldChange	lfcSE	stat	pvalue	padj	SYMBOL	ENTREZID	ENSEMBL	GENENAME	gene_type
7910.9	0.0177787	0.140592	0.126456	0.899371	1	Gnai3	14679	ENSMUSG00000000001	guanine nucleotide binding protein (G protein), alpha inhibiting 3	Not significant
1407.35	0.235406	0.143712	1.63804	0.101414	1	Cdc45	12544	ENSMUSG00000000028	cell division cycle 45	Not significant
57.642	0.500372	0.422198	1.18516	0.235955	1	Scml2	107815	ENSMUSG00000000037	Scm polycomb group protein like 2	Not significant
2926.28	0.0503848	0.154983	0.325099	0.745106	1	Narf	67608	ENSMUSG00000000056	nuclear prelamin A recognition factor	Not significant
14.736	-0.724495	0.663913	-1.09125	0.275163	1	Cav2	12390	ENSMUSG00000000058	caveolin 2	Not significant
1160.39	0.00718479	0.344104	0.0208797	0.983342	1	Klf6	23849	ENSMUSG00000000078	Kruppel-like factor 6	Not significant
647.841	-0.115321	0.215176	-0.535936	0.592003	1	Scmh1	29871	ENSMUSG00000000085	sex comb on midleg homolog 1	Not significant
2767.57	0.108524	0.266231	0.40763	0.683545	1	Cox5a	12858	ENSMUSG00000000088	cytochrome c oxidase subunit 5A	Not significant
9.75422	0.352672	0.54133	0.651492	0.514729	1	Tbx2	21385	ENSMUSG00000000093	T-box 2	Not significant
482.994	0.074403	0.383417	0.194052	0.846135	1	Ngfr	18053	ENSMUSG00000000120	nerve growth factor receptor (TNFR superfamily, member 16)	Not significant
410.314	0.0612932	0.200619	0.305521	0.75997	1	Wnt3	22415	ENSMUSG00000000125	wingless-type MMTV integration site family, member 3	Not significant
64.093	0.177447	0.248828	0.713129	0.475766	1	Wnt9a	216795	ENSMUSG00000000126	wingless-type MMTV integration site family, member 9A	Not significant
587.709	0.10033	0.204556	0.490479	0.623795	1	Fer	14158	ENSMUSG00000000127	fer (fms/fps related) protein kinase	Not significant
1318.52	-0.0557011	0.213949	-0.260347	0.794596	1	Xpo6	74204	ENSMUSG00000000131	exportin 6	Not significant
1127.66	-0.119936	0.323834	-0.370362	0.711113	1	Tfe3	209446	ENSMUSG00000000134	transcription factor E3	Not significant
828.398	-0.202242	0.380228	-0.531896	0.594798	1	Axin2	12006	ENSMUSG00000000142	axin 2	Not significant
353.817	-0.0742501	0.500014	-0.148496	0.881951	1	Brat1	231841	ENSMUSG00000000148	BRCA1-associated ATM activator 1	Not significant
1616.75	-0.0939361	0.3594	-0.261369	0.793808	1	Gna12	14673	ENSMUSG00000000149	guanine nucleotide binding protein, alpha 12	Not significant
10.6364	0	1.66972	0	1	1	Slc22a18	18400	ENSMUSG00000000154	solute carrier family 22 (organic cation transporter), member 18	Not significant
101.425	0.462078	0.460024	1.00446	0.315155	1	Pih1d2	72614	ENSMUSG00000000167	PIH1 domain containing 2	Not significant
2210.76	-0.0335105	0.128692	-0.260393	0.79456	1	Dlat	235339	ENSMUSG00000000168	dihydrolipoamide S-acetyltransferase (E2 component of pyruvate dehydrogenase complex)	Not significant
3687.37	0.12162	0.157514	0.772119	0.440044	1	Sdhd	66925	ENSMUSG00000000171	succinate dehydrogenase complex, subunit D, integral membrane protein	Not significant
25.688	2.24532	1.98617	1.13048	0.258275	1	Fgf6	14177	ENSMUSG00000000183	fibroblast growth factor 6	Not significant
3481.56	-0.120418	0.212386	-0.566978	0.570729	1	Ccnd2	12444	ENSMUSG00000000184	cyclin D2	Not significant
1359.35	-0.0990031	0.208649	-0.474496	0.635146	1	Gpr107	277463	ENSMUSG00000000194	G protein-coupled receptor 107	Not significant
67.4302	0.000697484	0.341174	0.00204436	0.998369	1	Nalcn	338370	ENSMUSG00000000197	sodium leak channel, non-selective	Not significant
287.208	0.168942	0.5792	0.291682	0.77053	1	Btbd17	72014	ENSMUSG00000000202	BTB (POZ) domain containing 17	Not significant
276.094	0.0915584	0.504156	0.181607	0.855891	1	Drp2	13497	ENSMUSG00000000223	dystrophin related protein 2	Not significant
114.482	0.477755	0.357751	1.33544	0.181733	1	Lhx2	16870	ENSMUSG00000000247	LIM homeobox protein 2	Not significant
277.183	-0.048494	0.146876	-0.33017	0.741272	1	Gmpr	66355	ENSMUSG00000000253	guanosine monophosphate reductase	Not significant
40.0353	-0.253771	0.4875	-0.520556	0.602676	1	Glra1	14654	ENSMUSG00000000263	glycine receptor, alpha 1 subunit	Not significant
263.238	0.254361	0.381755	0.666293	0.505224	1	Mid2	23947	ENSMUSG00000000266	midline 2	Not significant
87.5434	-0.308714	0.741614	-0.416273	0.67721	1	Trim25	217069	ENSMUSG00000000275	tripartite motif-containing 25	Not significant
627.456	-0.0182605	0.203615	-0.0896816	0.92854	1	Dgke	56077	ENSMUSG00000000276	diacylglycerol kinase, epsilon	Not significant
1900.08	0.0629338	0.134587	0.467608	0.640065	1	Scpep1	74617	ENSMUSG00000000278	serine carboxypeptidase 1	Not significant
784.705	-0.00343683	0.502474	-0.00683982	0.994543	1	Mnt	17428	ENSMUSG00000000282	max binding protein	Not significant
984.828	0.156572	0.294563	0.531541	0.595044	1	Hddc2	69692	ENSMUSG00000000295	HD domain containing 2	Not significant
200.044	-0.0543819	0.327774	-0.165913	0.868225	1	Tpd52l1	21987	ENSMUSG00000000296	tumor protein D52-like 1	Not significant
223.502	-0.372984	0.29634	-1.25864	0.208161	1	Pemt	18618	ENSMUSG00000000301	phosphatidylethanolamine N-methyltransferase	Not significant
157.163	-0.664063	0.726641	-0.91388	0.36078	1	Cdh1	12550	ENSMUSG00000000303	cadherin 1	Not significant
425.608	-0.15075	0.437793	-0.344341	0.73059	1	Cdh4	12561	ENSMUSG00000000305	cadherin 4	Not significant
69.2794	0.42422	0.400043	1.06044	0.288946	1	Ckmt1	12716	ENSMUSG00000000308	creatine kinase, mitochondrial 1, ubiquitous	Not significant
93.1053	0.198953	0.339577	0.585884	0.557953	1	Bcl6b	12029	ENSMUSG00000000317	B cell CLL/lymphoma 6, member B	Not significant
34.5266	-0.585827	0.542311	-1.08024	0.280035	1	Alox12	11684	ENSMUSG00000000320	arachidonate 12-lipoxygenase	Not significant
902.153	0.12889	0.178547	0.721881	0.470368	1	Comt	12846	ENSMUSG00000000326	catechol-O-methyltransferase	Not significant
1297.34	-0.00112621	0.116288	-0.00968466	0.992273	1	Rtca	66368	ENSMUSG00000000339	RNA 3'-terminal phosphate cyclase	Not significant
469.267	0.129887	0.200622	0.647422	0.517359	1	Dbt	13171	ENSMUSG00000000340	dihydrolipoamide branched chain transacylase E2	Not significant
2726.99	0.0858769	0.127607	0.672978	0.500961	1	Dazap2	23994	ENSMUSG00000000346	DAZ associated protein 2	Not significant
857.233	0.128208	0.311428	0.411678	0.680576	1	Mcts1	68995	ENSMUSG00000000355	malignant T cell amplified sequence 1	Not significant
59.0817	1.25823	1.09137	1.15289	0.248957	1	Rnf17	30054	ENSMUSG00000000365	ring finger protein 17	Not significant
1129.11	-0.285168	0.280993	-1.01486	0.310173	1	Trappc10	216131	ENSMUSG00000000374	trafficking protein particle complex 10	Not significant
1823.96	-0.020441	0.178172	-0.114726	0.908662	1	Ccm2	216527	ENSMUSG00000000378	cerebral cavernous malformation 2	Not significant
1804.4	0.00230589	0.276234	0.00834757	0.99334	1	Tbrg4	21379	ENSMUSG00000000384	transforming growth factor beta regulated gene 4	Not significant
28.1115	-0.259436	0.453463	-0.572121	0.56724	1	Mx1	17857	ENSMUSG00000000386	MX dynamin-like GTPase 1	Not significant
4283.62	0.0801162	0.160418	0.499421	0.617483	1	Ndufa9	66108	ENSMUSG00000000399	NADH:ubiquinone oxidoreductase subunit A9	Not significant
27.7301	0.0892116	0.404914	0.220322	0.82562	1	Egfl6	54156	ENSMUSG00000000402	EGF-like-domain, multiple 6	Not significant
264.957	0.155017	0.332908	0.465646	0.641469	1	Lck	16818	ENSMUSG00000000409	lymphocyte protein tyrosine kinase	Not significant
106.331	-0.527727	0.545449	-0.967509	0.33329	1	Cttnbp2	30785	ENSMUSG00000000416	cortactin binding protein 2	Not significant
2688.9	0.0281428	0.1309	0.214995	0.829771	1	Galnt1	14423	ENSMUSG00000000420	polypeptide N-acetylgalactosaminyltransferase 1	Not significant
1324.58	0.0680312	0.223792	0.303993	0.761133	1	Mkrn2	67027	ENSMUSG00000000439	makorin, ring finger protein, 2	Not significant
3928.59	0.0626902	0.154126	0.406746	0.684195	1	Raf1	110157	ENSMUSG00000000441	v-raf-leukemia viral oncogene 1	Not significant
114.361	0.184695	0.339438	0.54412	0.586359	1	Septin1	54204	ENSMUSG00000000486	septin 1	Not significant
69.1265	0.037705	0.542242	0.0695353	0.944564	1	Pdgfb	18591	ENSMUSG00000000489	platelet derived growth factor, B polypeptide	Not significant
12.3303	1.01684	1.10859	0.917235	0.35902	1	Acvrl1	11482	ENSMUSG00000000530	activin A receptor, type II-like 1	Not significant
171.374	-0.0171252	0.547783	-0.0312628	0.97506	1	Tamalin	56149	ENSMUSG00000000531	trafficking regulator and scaffold protein tamalin	Not significant
1129.59	-0.07619	0.236502	-0.322153	0.747337	1	Acvr1b	11479	ENSMUSG00000000532	activin A receptor, type 1B	Not significant
836.351	-0.130911	0.214084	-0.611492	0.540874	1	Tom1l2	216810	ENSMUSG00000000538	target of myb1-like 2 (chicken)	Not significant
10.9591	-0.486043	0.847156	-0.573735	0.566147	1	Gpa33	59290	ENSMUSG00000000544	glycoprotein A33 (transmembrane)	Not significant
1165.7	-0.0927682	0.693088	-0.133848	0.893523	1	Zfp385a	29813	ENSMUSG00000000552	zinc finger protein 385A	Not significant
341.262	0.135179	0.379267	0.356422	0.721524	1	Itga5	16402	ENSMUSG00000000555	integrin alpha 5 (fibronectin receptor alpha)	Not significant
21.7504	-0.285829	0.4241	-0.673965	0.500333	1	Gabra2	14395	ENSMUSG00000000560	gamma-aminobutyric acid (GABA) A receptor, subunit alpha 2	Not significant
3318.07	-0.107941	0.1857	-0.581265	0.561062	1	Wdr77	70465	ENSMUSG00000000561	WD repeat domain 77	Not significant
11419.1	0.0748414	0.220585	0.339287	0.734394	1	Atp5pb	11950	ENSMUSG00000000563	ATP synthase peripheral stalk-membrane subunit b	Not significant
638.062	-0.161299	0.356456	-0.452506	0.650905	1	Sox9	20682	ENSMUSG00000000567	SRY (sex determining region Y)-box 9	Not significant
5091.02	0.0843613	0.220861	0.381966	0.702487	1	Hnrnpd	11991	ENSMUSG00000000568	heterogeneous nuclear ribonucleoprotein D	Not significant
503.667	0.111149	0.234786	0.473406	0.635924	1	Dynlt1c	100040563	ENSMUSG00000000579	dynein light chain Tctex-type 1C	Not significant
2134.56	-0.0347642	0.327382	-0.106188	0.915433	1	C1d	57316	ENSMUSG00000000581	C1D nuclear receptor co-repressor	Not significant
1234.47	-0.0309673	0.177891	-0.17408	0.861802	1	Gm2a	14667	ENSMUSG00000000594	GM2 ganglioside activator protein	Not significant
870.218	0.0404178	0.218817	0.184711	0.853456	1	Krit1	79264	ENSMUSG00000000600	KRIT1, ankyrin repeat containing	Not significant
1675.52	0.248473	0.156668	1.58599	0.112742	1	Clcn4	12727	ENSMUSG00000000605	chloride channel, voltage-sensitive 4	Not significant
47.3733	0.0949502	0.324246	0.292834	0.769649	1	Sema4f	20355	ENSMUSG00000000627	sema domain, immunoglobulin domain (Ig), TM domain, and short cytoplasmic domain	Not significant
1424.94	-0.062658	0.41186	-0.152134	0.879081	1	Hk2	15277	ENSMUSG00000000628	hexokinase 2	Not significant
1356.43	-0.129452	0.3665	-0.353213	0.723929	1	Myo18a	360013	ENSMUSG00000000631	myosin XVIIIA	Not significant
1159.08	-0.0238875	0.471662	-0.0506454	0.959608	1	Sez6	20370	ENSMUSG00000000632	seizure related gene 6	Not significant
59.2591	-0.100575	0.336238	-0.29912	0.764849	1	Abhd15	67477	ENSMUSG00000000686	abhydrolase domain containing 15	Not significant
2131.58	0.0402443	0.0927991	0.433671	0.664527	1	Hoxb6	15414	ENSMUSG00000000690	homeobox B6	Not significant
122.069	-0.0971252	0.345656	-0.280988	0.778719	1	Loxl3	16950	ENSMUSG00000000693	lysyl oxidase-like 3	Not significant
8.42526	0.180303	0.853187	0.211328	0.832631	1	Btn1a1	12231	ENSMUSG00000000706	butyrophilin, subfamily 1, member A1	Not significant
217.473	-0.343209	0.462114	-0.742694	0.457667	1	Kat2b	18519	ENSMUSG00000000708	K(lysine) acetyltransferase 2B	Not significant
2032.92	-0.000638767	0.129771	-0.00492227	0.996073	1	Rab5b	19344	ENSMUSG00000000711	RAB5B, member RAS oncogene family	Not significant
27.9313	0	1.83228	0	1	1	Dnmt3l	54427	ENSMUSG00000000730	DNA (cytosine-5-)-methyltransferase 3-like	Not significant
74.1902	-0.000854246	0.301537	-0.00283297	0.99774	1	Icosl	50723	ENSMUSG00000000732	icos ligand	Not significant
613.875	-0.0540641	0.189075	-0.28594	0.774924	1	Spg7	234847	ENSMUSG00000000738	SPG7, paraplegin matrix AAA peptidase subunit	Not significant
28024.3	0.154571	0.311307	0.496523	0.619525	1	Rpl13	270106	ENSMUSG00000000740	ribosomal protein L13	Not significant
2367.19	0.0881934	0.28517	0.309266	0.757119	1	Chmp1a	234852	ENSMUSG00000000743	charged multivesicular body protein 1A	Not significant
8071.26	-0.00816183	0.142792	-0.0571589	0.954419	1	Rpa1	68275	ENSMUSG00000000751	replication protein A1	Not significant
92.956	0.133413	0.523341	0.254925	0.798781	1	Serpinf1	20317	ENSMUSG00000000753	serine (or cysteine) peptidase inhibitor, clade F, member 1	Not significant
1357.49	-0.0491008	0.118776	-0.41339	0.679321	1	Tubgcp3	259279	ENSMUSG00000000759	tubulin, gamma complex associated protein 3	Not significant
664.525	-0.018919	0.22839	-0.0828362	0.933982	1	Polr3d	67065	ENSMUSG00000000776	polymerase (RNA) III (DNA directed) polypeptide D	Not significant
317.777	-0.161352	0.37356	-0.431931	0.665791	1	Tcf7	21414	ENSMUSG00000000782	transcription factor 7, T cell specific	Not significant
13369.6	-0.196009	0.219854	-0.891543	0.372638	1	Ddx3x	13205	ENSMUSG00000000787	DEAD box helicase 3, X-linked	Not significant
26.3218	0.402436	0.517257	0.778019	0.436558	1	Il12rb1	16161	ENSMUSG00000000791	interleukin 12 receptor, beta 1	Not significant
94.5088	0.705723	0.459099	1.53719	0.124247	1	Slc5a5	114479	ENSMUSG00000000792	solute carrier family 5 (sodium iodide symporter), member 5	Not significant
110.104	-0.133983	0.438112	-0.305818	0.759743	1	Kcnn3	140493	ENSMUSG00000000794	potassium intermediate/small conductance calcium-activated channel, subfamily N, member 3	Not significant
1904.73	-0.18896	0.257745	-0.733129	0.46348	1	Usp32	237898	ENSMUSG00000000804	ubiquitin specific peptidase 32	Not significant
194.643	-0.0837125	0.250605	-0.334042	0.738348	1	Txnrd3	232223	ENSMUSG00000000811	thioredoxin reductase 3	Not significant
515.874	-0.174303	0.394819	-0.441476	0.658868	1	Zfp512b	269401	ENSMUSG00000000823	zinc finger protein 512B	Not significant
3925.01	-0.0206696	0.237049	-0.0871955	0.930516	1	Dnajc5	13002	ENSMUSG00000000826	DnaJ heat shock protein family (Hsp40) member C5	Not significant
1970.05	-0.0102452	0.231245	-0.0443047	0.964662	1	Tpd52l2	66314	ENSMUSG00000000827	tumor protein D52-like 2	Not significant
1783.2	-0.0528284	0.255387	-0.206856	0.836122	1	Fmr1	14265	ENSMUSG00000000838	fragile X messenger ribonucleoprotein 1	Not significant
2279.63	-0.0011263	0.200532	-0.00561654	0.995519	1	Bcl11a	14025	ENSMUSG00000000861	B cell CLL/lymphoma 11A (zinc finger protein)	Not significant
92.2812	0.0212909	0.461573	0.0461269	0.963209	1	Il4	16189	ENSMUSG00000000869	interleukin 4	Not significant
448.708	-0.0364748	0.253687	-0.143779	0.885675	1	Pxmp4	59038	ENSMUSG00000000876	peroxisomal membrane protein 4	Not significant
1161.61	-0.145336	0.107884	-1.34715	0.177933	1	Dlg3	53310	ENSMUSG00000000881	discs large MAGUK scaffold protein 3	Not significant
278.55	0.122161	0.259155	0.47138	0.637369	1	Gnb1l	13972	ENSMUSG00000000884	guanine nucleotide binding protein (G protein), beta polypeptide 1-like	Not significant
380.587	0.00541904	0.303961	0.0178281	0.985776	1	Mmp11	17385	ENSMUSG00000000901	matrix metallopeptidase 11	Not significant
2255.14	0.0230099	0.163762	0.140508	0.888259	1	Smarcb1	20587	ENSMUSG00000000902	SWI/SNF related, matrix associated, actin dependent regulator of chromatin, subfamily b, member 1	Not significant
56.0112	-0.142385	0.458891	-0.310281	0.756347	1	Vpreb3	22364	ENSMUSG00000000903	pre-B lymphocyte gene 3	Not significant
555.415	0.0148666	0.34926	0.042566	0.966048	1	Hip1r	29816	ENSMUSG00000000915	huntingtin interacting protein 1 related	Not significant
484.936	0.0172408	0.173913	0.0991346	0.921031	1	Nsun5	100609	ENSMUSG00000000916	NOL1/NOP2/Sun domain family, member 5	Not significant
260.21	0.0171015	0.183825	0.0930313	0.925879	1	Top1mt	72960	ENSMUSG00000000934	DNA topoisomerase 1, mitochondrial	Not significant
629.057	0.0940565	0.119378	0.78789	0.430761	1	Hoxa4	15401	ENSMUSG00000000942	homeobox A4	Not significant
221.235	0.422776	0.375706	1.12528	0.260469	1	Mmp14	17387	ENSMUSG00000000957	matrix metallopeptidase 14 (membrane-inserted)	Not significant
646.508	-0.687481	0.564468	-1.21793	0.223252	1	Slc7a7	20540	ENSMUSG00000000958	solute carrier family 7 (cationic amino acid transporter, y+ system), member 7	Not significant
1651.59	-0.0406975	0.130842	-0.311043	0.755768	1	Oxa1l	69089	ENSMUSG00000000959	oxidase assembly 1-like	Not significant
777.097	-0.158583	0.201913	-0.785403	0.432217	1	Heatr6	217026	ENSMUSG00000000976	HEAT repeat containing 6	Not significant
13.2393	0.895264	0.725017	1.23482	0.216898	1	Icam4	78369	ENSMUSG00000001014	intercellular adhesion molecule 4, Landsteiner-Wiener blood group	Not significant
6355.26	0.101175	0.141205	0.716513	0.473675	1	Ilf2	67781	ENSMUSG00000001016	interleukin enhancer binding factor 2	Not significant
5554.19	0.113378	0.144579	0.784197	0.432924	1	Chtop	66511	ENSMUSG00000001017	chromatin target of PRMT1	Not significant
891.731	0.147097	0.134367	1.09474	0.27363	1	Snapin	20615	ENSMUSG00000001018	SNAP-associated protein	Not significant
66.6894	0.414251	0.692632	0.598082	0.549785	1	S100a6	20200	ENSMUSG00000001025	S100 calcium binding protein A6 (calcyclin)	Not significant
1181.36	-0.00805245	0.240062	-0.0335431	0.973241	1	Mapk7	23939	ENSMUSG00000001034	mitogen-activated protein kinase 7	Not significant
1828.07	0.167051	0.149663	1.11618	0.264345	1	Epn2	13855	ENSMUSG00000001036	epsin 2	Not significant
558.313	-0.0900117	0.294886	-0.305242	0.760182	1	B9d1	27078	ENSMUSG00000001039	B9 protein domain 1	Not significant
449.728	-0.162056	0.443104	-0.365728	0.714568	1	Sec24b	99683	ENSMUSG00000001052	Sec24 related gene family, member B (S. cerevisiae)	Not significant
218.262	0.101501	0.391342	0.259366	0.795353	1	N4bp3	212706	ENSMUSG00000001053	NEDD4 binding protein 3	Not significant
1160.84	-0.0607243	0.225315	-0.269509	0.787538	1	Rmnd5b	66089	ENSMUSG00000001054	required for meiotic nuclear division 5 homolog B	Not significant
7614.27	0.122928	0.236838	0.519037	0.603735	1	Nhp2	52530	ENSMUSG00000001056	NHP2 ribonucleoprotein	Not significant
240.603	-0.191577	0.608567	-0.3148	0.752914	1	Vps9d1	72325	ENSMUSG00000001062	VPS9 domain containing 1	Not significant
158.969	0.0226705	0.382524	0.0592657	0.952741	1	Zfp276	57247	ENSMUSG00000001065	zinc finger protein (C2H2 type) 276	Not significant
19.709	-0.260818	0.603619	-0.432091	0.665675	1	C1ql4	239659	ENSMUSG00000001076	complement component 1, q subcomponent-like 4	Not significant
259.689	0.27826	0.481577	0.577809	0.563393	1	Mfsd10	68294	ENSMUSG00000001082	major facilitator superfamily domain containing 10	Not significant
1998.72	-0.283642	0.302184	-0.938638	0.347917	1	Luzp1	269593	ENSMUSG00000001089	leucine zipper protein 1	Not significant
1871.19	0.0435476	0.232818	0.187046	0.851625	1	Kctd10	330171	ENSMUSG00000001098	potassium channel tetramerisation domain containing 10	Not significant
1803.24	0.00180558	0.178737	0.0101019	0.99194	1	Poldip2	67811	ENSMUSG00000001100	polymerase (DNA-directed), delta interacting protein 2	Not significant
806.683	-0.0373896	0.170319	-0.219527	0.82624	1	Ift20	55978	ENSMUSG00000001105	intraflagellar transport 20	Not significant
25.4889	-1.20073	0.872244	-1.3766	0.168637	1	Col6a1	12833	ENSMUSG00000001119	collagen, type VI, alpha 1	Not significant
777.081	-0.0204625	0.194151	-0.105395	0.916063	1	Pcbp3	59093	ENSMUSG00000001120	poly(rC) binding protein 3	Not significant
1673.86	0.0526419	0.196509	0.267886	0.788787	1	Araf	11836	ENSMUSG00000001127	Araf proto-oncogene, serine/threonine kinase	Not significant
33.4642	-0.315622	0.554245	-0.569463	0.569042	1	Cfp	18636	ENSMUSG00000001128	complement factor properdin	Not significant
431.007	0.415184	0.31433	1.32085	0.186551	1	Timp1	21857	ENSMUSG00000001131	tissue inhibitor of metalloproteinase 1	Not significant
706.052	0.167389	0.283175	0.591117	0.554442	1	Uxt	22294	ENSMUSG00000001134	ubiquitously expressed prefoldin like chaperone	Not significant
391.931	-0.286291	0.625759	-0.457511	0.647304	1	Cnnm3	94218	ENSMUSG00000001138	cyclin M3	Not significant
1291.57	0.186562	0.160316	1.16372	0.244539	1	Lman2l	214895	ENSMUSG00000001143	lectin, mannose-binding 2-like	Not significant
1317.9	0.00329692	0.303373	0.0108675	0.991329	1	Mcm3ap	54387	ENSMUSG00000001150	minichromosome maintenance complex component 3 associated protein	Not significant
553.212	-0.0910429	0.284819	-0.319652	0.749232	1	Pcnt	18541	ENSMUSG00000001151	pericentrin (kendrin)	Not significant
624.723	-0.176478	0.164898	-1.07023	0.284516	1	Mxd1	17119	ENSMUSG00000001156	MAX dimerization protein 1	Not significant
681.739	-0.0142133	0.158517	-0.0896642	0.928554	1	Gmcl1	23885	ENSMUSG00000001157	germ cell-less, spermatogenesis associated 1	Not significant
2207.54	0.0557955	0.350061	0.159388	0.873363	1	Snrnp27	66618	ENSMUSG00000001158	small nuclear ribonucleoprotein 27 (U4/U6.U5)	Not significant
44.555	0.867189	0.512264	1.69286	0.090483	1	Oas1c	114643	ENSMUSG00000001166	2'-5' oligoadenylate synthetase 1C	Not significant
780.17	0.0216832	0.219365	0.0988452	0.921261	1	Ocrl	320634	ENSMUSG00000001173	OCRL, inositol polyphosphate-5-phosphatase	Not significant
20570.6	-0.0957452	0.141693	-0.675724	0.499216	1	Calm1	12313	ENSMUSG00000001175	calmodulin 1	Not significant
1226.77	-0.121325	0.269633	-0.449964	0.652736	1	Agpat3	28169	ENSMUSG00000001211	1-acylglycerol-3-phosphate O-acyltransferase 3	Not significant
316.012	0.0671992	0.522142	0.128699	0.897596	1	Sema6b	20359	ENSMUSG00000001227	sema domain, transmembrane domain (TM), and cytoplasmic domain, (semaphorin) 6B	Not significant
4911.57	-0.00455077	0.188815	-0.0241017	0.980771	1	Uhrf1	18140	ENSMUSG00000001228	ubiquitin-like, containing PHD and RING finger domains, 1	Not significant
804.275	-0.0879103	0.362653	-0.242409	0.808464	1	Dpp9	224897	ENSMUSG00000001229	dipeptidylpeptidase 9	Not significant
23.1076	0.0821485	0.675253	0.121656	0.903172	1	Ramp2	54409	ENSMUSG00000001240	receptor (calcitonin) activity modifying protein 2	Not significant
774.053	0.161352	0.338871	0.476147	0.63397	1	Lsr	54135	ENSMUSG00000001247	lipolysis stimulated lipoprotein receptor	Not significant
840.006	0.184318	0.31175	0.591237	0.554361	1	Gramd1a	52857	ENSMUSG00000001248	GRAM domain containing 1A	Not significant
40.403	-0.0422117	0.552512	-0.0763995	0.939101	1	Gabrg1	14405	ENSMUSG00000001260	gamma-aminobutyric acid (GABA) A receptor, subunit gamma 1	Not significant
6364.88	0.0179759	0.285285	0.0630101	0.949758	1	Ckb	12709	ENSMUSG00000001270	creatine kinase, brain	Not significant
1680.33	0.00298081	0.350406	0.00850673	0.993213	1	Sp1	20683	ENSMUSG00000001280	trans-acting transcription factor 1	Not significant
16.8554	1.36651	1.10236	1.23962	0.215117	1	Itgb7	16421	ENSMUSG00000001281	integrin beta 7	Not significant
1375.38	0.0962483	0.208887	0.460768	0.644965	1	Myg1	60315	ENSMUSG00000001285	melanocyte proliferating gene 1	Not significant
113.571	0.200586	0.420223	0.477332	0.633126	1	Rarg	19411	ENSMUSG00000001288	retinoic acid receptor, gamma	Not significant
3218.32	-0.031535	0.355883	-0.0886106	0.929391	1	Pfdn5	56612	ENSMUSG00000001289	prefoldin 5	Not significant
2286.62	-0.115888	0.241801	-0.47927	0.631747	1	Efnb2	13642	ENSMUSG00000001300	ephrin B2	Not significant
1732.49	0.0546512	0.173037	0.315836	0.752127	1	Rrp15	67223	ENSMUSG00000001305	ribosomal RNA processing 15 homolog	Not significant
3334.13	0.0943597	0.216205	0.436437	0.66252	1	Rnd2	11858	ENSMUSG00000001313	Rho family GTPase 2	Not significant
912.458	0.0132748	0.260977	0.0508659	0.959432	1	Srr	27364	ENSMUSG00000001323	serine racemase	Not significant
19.8795	0.487267	0.397861	1.22472	0.220682	1	Sync	68828	ENSMUSG00000001333	syncoilin	Not significant
94.3553	-0.114957	0.269724	-0.426201	0.669961	1	Fndc5	384061	ENSMUSG00000001334	fibronectin type III domain containing 5	Not significant
85.576	0.435467	0.557993	0.780415	0.435146	1	Acp5	11433	ENSMUSG00000001348	acid phosphatase 5, tartrate resistant	Not significant
308.054	0.566217	0.392363	1.4431	0.148993	1	Cnn1	12797	ENSMUSG00000001349	calponin 1	Not significant
435.349	0.0629086	0.138393	0.454567	0.649421	1	Fbxo9	71538	ENSMUSG00000001366	f-box protein 9	Not significant
1404.02	-0.124727	0.198753	-0.627545	0.530302	1	Vps50	73288	ENSMUSG00000001376	VPS50 EARP/GARPII complex subunit	Not significant
3439.98	0.00031098	0.20778	0.00149668	0.998806	1	Hars	15115	ENSMUSG00000001380	histidyl-tRNA synthetase	Not significant
3492.76	-0.057035	0.20751	-0.274854	0.783428	1	Zmat2	66492	ENSMUSG00000001383	zinc finger, matrin type 2	Not significant
2586.01	0.241638	0.115829	2.08615	0.0369651	1	Ube2c	68612	ENSMUSG00000001403	ubiquitin-conjugating enzyme E2C	Not significant
1442.77	0.107974	0.324649	0.332588	0.739445	1	Smg5	229512	ENSMUSG00000001415	SMG5 nonsense mediated mRNA decay factor	Not significant
9880.51	0.0576273	0.145976	0.394773	0.69301	1	Cct3	12462	ENSMUSG00000001416	chaperonin containing Tcp1, subunit 3 (gamma)	Not significant
1202.11	-0.0447775	0.337488	-0.132679	0.894448	1	Glmp	56700	ENSMUSG00000001418	glycosylated lysosomal membrane protein	Not significant
552.452	0.0321688	0.53792	0.0598022	0.952313	1	Mef2d	17261	ENSMUSG00000001419	myocyte enhancer factor 2D	Not significant
38.9674	0.506057	0.370923	1.36432	0.172467	1	Tmem79	71913	ENSMUSG00000001420	transmembrane protein 79	Not significant
3429.73	0.312891	0.263115	1.18918	0.234369	1	Snd1	56463	ENSMUSG00000001424	staphylococcal nuclease and tudor domain containing 1	Not significant
430.603	-0.0700356	0.568221	-0.123254	0.901906	1	Col18a1	12822	ENSMUSG00000001435	collagen, type XVIII, alpha 1	Not significant
406.324	0.0129095	0.217419	0.0593761	0.952653	1	Slc19a1	20509	ENSMUSG00000001436	solute carrier family 19 (folate transporter), member 1	Not significant
17283.5	-0.00178603	0.155537	-0.011483	0.990838	1	Kpnb1	16211	ENSMUSG00000001440	karyopherin (importin) beta 1	Not significant
3180.5	-0.0352046	0.161446	-0.218058	0.827384	1	Npepps	19155	ENSMUSG00000001441	aminopeptidase puromycin sensitive	Not significant
18.9675	0.272539	0.929651	0.293163	0.769397	1	Tbx21	57765	ENSMUSG00000001444	T-box 21	Not significant
1946	0.0589417	0.146908	0.401214	0.688262	1	Mrpl10	107732	ENSMUSG00000001445	mitochondrial ribosomal protein L10	Not significant
7495.35	0.0604241	0.221344	0.272987	0.784863	1	Cyp51	13121	ENSMUSG00000001467	cytochrome P450, family 51	Not significant
4702.12	0.000352009	0.126248	0.00278824	0.997775	1	Tcf25	66855	ENSMUSG00000001472	transcription factor 25 (basic helix-loop-helix)	Not significant
2348.15	0.117186	0.267113	0.438715	0.660868	1	Tubb6	67951	ENSMUSG00000001473	tubulin, beta 6 class V	Not significant
1256.43	0.0450208	0.223603	0.201342	0.840431	1	Def8	23854	ENSMUSG00000001482	differentially expressed in FDCP 8	Not significant
6.72163	-0.743027	0.811261	-0.915891	0.359724	1	Sost	74499	ENSMUSG00000001494	sclerostin	Not significant
17.4176	-0.112052	0.490771	-0.228319	0.819398	1	Pax9	18511	ENSMUSG00000001497	paired box 9	Not significant
114.957	-0.423839	0.622954	-0.68037	0.49627	1	Irx2	16372	ENSMUSG00000001504	Iroquois homeobox 2	Not significant
64.8051	0.0954599	0.78963	0.120892	0.903777	1	Col1a1	12842	ENSMUSG00000001506	collagen, type I, alpha 1	Not significant
258.117	0.300675	0.320354	0.938569	0.347952	1	Itga3	16400	ENSMUSG00000001507	integrin alpha 3	Not significant
23.0468	-0.136532	0.583888	-0.233832	0.815115	1	Dlx3	13393	ENSMUSG00000001510	distal-less homeobox 3	Not significant
1207.21	-0.0431533	0.265712	-0.162406	0.870986	1	Foxm1	14235	ENSMUSG00000001517	forkhead box M1	Not significant
786.071	0.0623278	0.215803	0.288817	0.772721	1	Itfg2	101142	ENSMUSG00000001518	integrin alpha FG-GAP repeat containing 2	Not significant
29.7696	0.471511	0.463698	1.01685	0.309225	1	Nrip2	60345	ENSMUSG00000001520	nuclear receptor interacting protein 2	Not significant
1443.03	-0.0847918	0.140595	-0.603093	0.546447	1	Tulp3	22158	ENSMUSG00000001521	tubby-like protein 3	Not significant
836.058	0.201173	0.152358	1.3204	0.186701	1	Gtf2h4	14885	ENSMUSG00000001524	general transcription factor II H, polypeptide 4	Not significant
56131.8	0.115134	0.15137	0.760612	0.446889	1	Tubb5	22154	ENSMUSG00000001525	tubulin, beta 5 class I	Not significant
511.19	0.217694	1.19938	0.181505	0.855971	1	Ell2	192657	ENSMUSG00000001542	elongation factor for RNA polymerase II 2	Not significant
899.817	-0.0158036	0.401464	-0.0393648	0.9686	1	Jup	16480	ENSMUSG00000001552	junction plakoglobin	Not significant
368.35	0.163636	0.343966	0.475732	0.634265	1	Fkbp10	14230	ENSMUSG00000001555	FK506 binding protein 10	Not significant
13.3343	0.0570933	0.648797	0.0879987	0.929878	1	Klhl10	66720	ENSMUSG00000001558	kelch-like 10	Not significant
9.29424	0.102682	0.65817	0.156012	0.876024	1	Mnx1	15285	ENSMUSG00000001566	motor neuron and pancreas homeobox 1	Not significant
1183	-0.403512	0.26134	-1.54401	0.122585	1	Nom1	433864	ENSMUSG00000001569	nucleolar protein with MIF4G domain 1	Not significant
3734.5	-0.0401514	0.162748	-0.24671	0.805133	1	Ergic1	67458	ENSMUSG00000001576	endoplasmic reticulum-golgi intermediate compartment (ERGIC) 1	Not significant
9.98243	0.458013	1.11109	0.412219	0.680179	1	Tnk1	83813	ENSMUSG00000001583	tyrosine kinase, non-receptor, 1	Not significant
84.3348	-0.161257	0.212763	-0.757915	0.448502	1	Tcea3	21401	ENSMUSG00000001604	transcription elongation factor A (SII), 3	Not significant
16.0208	0.642289	1.63109	0.39378	0.693743	1	Csn3	12994	ENSMUSG00000001622	casein kappa	Not significant
2369.76	-0.0297562	0.162427	-0.183197	0.854643	1	Ifrd1	15982	ENSMUSG00000001627	interferon-related developmental regulator 1	Not significant
807.037	-0.198804	0.23553	-0.844071	0.39863	1	Stk38l	232533	ENSMUSG00000001630	serine/threonine kinase 38 like	Not significant
1056.21	-0.207265	0.197608	-1.04887	0.294237	1	Brpf1	78783	ENSMUSG00000001632	bromodomain and PHD finger containing, 1	Not significant
5411.06	0.070824	0.171038	0.414084	0.678813	1	Akr1b3	11677	ENSMUSG00000001642	aldo-keto reductase family 1, member B3 (aldose reductase)	Not significant
11.4562	-0.226233	0.5736	-0.394409	0.693279	1	Hoxc13	15422	ENSMUSG00000001655	homeobox C13	Not significant
127.924	0.0155662	0.132174	0.117771	0.906249	1	Hoxc6	15425	ENSMUSG00000001661	homeobox C6	Not significant
245.087	-0.0948766	0.244654	-0.387799	0.698165	1	Gstt1	14871	ENSMUSG00000001663	glutathione S-transferase, theta 1	Not significant
114.129	0.060781	0.414612	0.146597	0.88345	1	Gstt3	103140	ENSMUSG00000001665	glutathione S-transferase, theta 3	Not significant
939.529	0.0932139	0.248197	0.375564	0.707241	1	Ddt	13202	ENSMUSG00000001666	D-dopachrome tautomerase	Not significant
46.0061	0.0305073	0.369573	0.0825474	0.934211	1	Marveld3	73608	ENSMUSG00000001672	MARVEL (membrane-associating) domain containing 3	Not significant
4803.96	0.0120616	0.129989	0.0927898	0.926071	1	Ddx18	66942	ENSMUSG00000001674	DEAD box helicase 18	Not significant
1203.96	-0.0606472	0.137708	-0.440404	0.659644	1	Ubl3	24109	ENSMUSG00000001687	ubiquitin-like 3	Not significant
504.18	-0.108026	0.237464	-0.454915	0.64917	1	Gramd3	107022	ENSMUSG00000001700	GRAM domain containing 3	Not significant
1787.59	0.0967841	0.277035	0.349356	0.726822	1	Eef1e1	66143	ENSMUSG00000001707	eukaryotic translation elongation factor 1 epsilon 1	Not significant
2117.79	0.036514	0.353683	0.103239	0.917773	1	Akt1	11651	ENSMUSG00000001729	thymoma viral proto-oncogene 1	Not significant
10.1887	-0.0509975	0.523924	-0.0973376	0.922458	1	Cldn15	60363	ENSMUSG00000001739	claudin 15	Not significant
158.226	0.261112	0.537955	0.485379	0.627408	1	Tcirg1	27060	ENSMUSG00000001750	T cell, immune regulator 1, ATPase, H+ transporting, lysosomal V0 protein A3	Not significant
151.916	0.00242744	0.36714	0.00661177	0.994725	1	Naglu	27419	ENSMUSG00000001751	alpha-N-acetylglucosaminidase (Sanfilippo disease IIIB)	Not significant
740.875	0.0232424	0.237729	0.0977685	0.922116	1	Coasy	71743	ENSMUSG00000001755	Coenzyme A synthase	Not significant
872.383	0.1347	0.494815	0.272223	0.78545	1	Smo	319757	ENSMUSG00000001761	smoothened, frizzled class receptor	Not significant
163.211	0.0589296	0.333648	0.176622	0.859805	1	Tspan33	232670	ENSMUSG00000001763	tetraspanin 33	Not significant
2251.83	-0.0799964	0.144761	-0.552608	0.580532	1	Crnkl1	66877	ENSMUSG00000001767	crooked neck pre-mRNA splicing factor 1	Not significant
211.005	-0.26363	0.311697	-0.845791	0.39767	1	Rin2	74030	ENSMUSG00000001768	Ras and Rab interactor 2	Not significant
2704.43	0.198731	0.219218	0.906542	0.364649	1	Chordc1	66917	ENSMUSG00000001774	cysteine and histidine-rich domain (CHORD)-containing, zinc-binding protein 1	Not significant
6252.86	0.0833719	0.156172	0.533847	0.593448	1	Rtcb	28088	ENSMUSG00000001783	RNA 2',3'-cyclic phosphate and 5'-OH ligase	Not significant
3338.79	-0.139842	0.126838	-1.10252	0.270235	1	Pwp1	103136	ENSMUSG00000001785	PWP1 homolog, endonuclein	Not significant
317.765	-0.12069	0.202402	-0.596287	0.550984	1	Fbxo7	69754	ENSMUSG00000001786	F-box protein 7	Not significant
2851.81	0.00422676	0.164364	0.0257159	0.979484	1	Capns1	12336	ENSMUSG00000001794	calpain, small subunit 1	Not significant
663.462	-0.168356	0.570591	-0.295056	0.767951	1	Lrp3	435965	ENSMUSG00000001802	low density lipoprotein receptor-related protein 3	Not significant
32.9444	-0.0931361	0.484201	-0.19235	0.847468	1	Hoxd13	15433	ENSMUSG00000001819	homeobox D13	Not significant
350.75	0.829943	0.571781	1.4515	0.146639	1	Folr1	14275	ENSMUSG00000001827	folate receptor 1 (adult)	Not significant
2217.51	-0.178677	0.264728	-0.674945	0.49971	1	Clpb	20480	ENSMUSG00000001829	ClpB caseinolytic peptidase B	Not significant
4287.67	0.114791	0.300405	0.382121	0.702372	1	Septin7	235072	ENSMUSG00000001833	septin 7	Not significant
301.267	0.124769	0.195673	0.63764	0.523708	1	Zdhhc4	72881	ENSMUSG00000001844	zinc finger, DHHC domain containing 4	Not significant
4851.03	-0.107987	0.136196	-0.792881	0.427847	1	Rac1	19353	ENSMUSG00000001847	Rac family small GTPase 1	Not significant
904.619	-0.478807	0.32143	-1.48961	0.136326	1	Nup214	227720	ENSMUSG00000001855	nucleoporin 214	Not significant
1153.27	0.140853	0.333567	0.422264	0.672832	1	Aif1l	108897	ENSMUSG00000001864	allograft inflammatory factor 1-like	Not significant
145.935	-0.78275	0.612758	-1.27742	0.201454	1	Ltbp1	268977	ENSMUSG00000001870	latent transforming growth factor beta binding protein 1	Not significant
1631.07	-0.0384054	0.151401	-0.253667	0.799753	1	Ugp2	216558	ENSMUSG00000001891	UDP-glucose pyrophosphorylase 2	Not significant
65.938	-0.117623	0.415885	-0.282826	0.77731	1	Kcnh6	192775	ENSMUSG00000001901	potassium voltage-gated channel, subfamily H (eag-related), member 6	Not significant
1386.47	0.288652	0.220506	1.30904	0.19052	1	Trmt1	212528	ENSMUSG00000001909	tRNA methyltransferase 1	Not significant
2137.55	-0.219743	0.34423	-0.638361	0.523239	1	Nacc1	66830	ENSMUSG00000001910	nucleus accumbens associated 1, BEN and BTB (POZ) domain containing	Not significant
189.681	-0.034465	1.10124	-0.0312965	0.975033	1	Nfix	18032	ENSMUSG00000001911	nuclear factor I/X	Not significant
566.148	0.020129	0.338311	0.0594985	0.952555	1	Slc1a5	20514	ENSMUSG00000001918	solute carrier family 1 (neutral amino acid transporter), member 5	Not significant
17563.1	0.02047	0.264462	0.0774026	0.938303	1	Uba1	22201	ENSMUSG00000001924	ubiquitin-like modifier activating enzyme 1	Not significant
679.71	-0.0100095	0.198794	-0.050351	0.959843	1	Siae	22619	ENSMUSG00000001942	sialic acid acetylesterase	Not significant
18.6695	-0.213803	0.678094	-0.3153	0.752534	1	Esam	69524	ENSMUSG00000001946	endothelial cell-specific adhesion molecule	Not significant
157.682	0.342943	0.473292	0.724592	0.468702	1	Spa17	20686	ENSMUSG00000001948	sperm autoantigenic protein 17	Not significant
1663.87	0.0111694	0.171833	0.0650015	0.948173	1	Fam50a	108160	ENSMUSG00000001962	family with sequence similarity 50, member A	Not significant
1690	0.0663087	0.200547	0.330639	0.740917	1	Emd	13726	ENSMUSG00000001964	emerin	Not significant
561.488	0.212636	0.177983	1.1947	0.232204	1	Taco1	70207	ENSMUSG00000001983	translational activator of mitochondrially encoded cytochrome c oxidase I	Not significant
1231.91	-0.160254	0.296155	-0.541118	0.588427	1	Grik3	14807	ENSMUSG00000001985	glutamate receptor, ionotropic, kainate 3	Not significant
541.672	-0.0104071	0.288571	-0.0360642	0.971231	1	Gria3	53623	ENSMUSG00000001986	glutamate receptor, ionotropic, AMPA3 (alpha 3)	Not significant
51.3549	0.112045	0.373505	0.299983	0.76419	1	Npas1	18142	ENSMUSG00000001988	neuronal PAS domain protein 1	Not significant
1687.15	-0.167794	0.360633	-0.465277	0.641733	1	Sipa1l2	244668	ENSMUSG00000001995	signal-induced proliferation-associated 1 like 2	Not significant
394.357	0.114162	0.265895	0.42935	0.667668	1	Ap4e1	108011	ENSMUSG00000001998	adaptor-related protein complex AP-4, epsilon 1	Not significant
260.296	0.374779	0.276737	1.35428	0.175647	1	Blvra	109778	ENSMUSG00000001999	biliverdin reductase A	Not significant
2624.53	0.00486005	0.441749	0.0110018	0.991222	1	Pdzd4	245469	ENSMUSG00000002006	PDZ domain containing 4	Not significant
2544.02	0.0199237	0.17182	0.115957	0.907687	1	Idh3g	15929	ENSMUSG00000002010	isocitrate dehydrogenase 3 (NAD+), gamma	Not significant
1402.22	0.0910436	0.225451	0.403828	0.686339	1	Ssr4	20832	ENSMUSG00000002014	signal sequence receptor, delta	Not significant
2962.36	0.0327247	0.154989	0.211142	0.832776	1	Bcap31	27061	ENSMUSG00000002015	B cell receptor associated protein 31	Not significant
1843.32	-0.0832093	0.143686	-0.579104	0.562519	1	Fam98a	72722	ENSMUSG00000002017	family with sequence similarity 98, member A	Not significant
648.839	-0.518883	0.453536	-1.14408	0.252589	1	Kmt2a	214162	ENSMUSG00000002028	lysine (K)-specific methyltransferase 2A	Not significant
1879.93	-0.000154432	0.246543	-0.00062639	0.9995	1	Ift46	76568	ENSMUSG00000002031	intraflagellar transport 46	Not significant
34.8391	0.158885	0.529382	0.300134	0.764075	1	Tmem25	71687	ENSMUSG00000002032	transmembrane protein 25	Not significant
331.854	-0.254288	0.25268	-1.00636	0.314241	1	Trappc6a	67091	ENSMUSG00000002043	trafficking protein particle complex 6A	Not significant
5827.23	-0.161201	0.293732	-0.548804	0.58314	1	Supt6	20926	ENSMUSG00000002052	SPT6, histone chaperone and transcription elongation factor	Not significant
1304.78	-0.0995922	0.208945	-0.476643	0.633616	1	Spag5	54141	ENSMUSG00000002055	sperm associated antigen 5	Not significant
747.226	0.0880056	0.341255	0.257888	0.796493	1	Unc119	22248	ENSMUSG00000002058	unc-119 lipid binding chaperone	Not significant
690.525	0.246574	0.250783	0.983215	0.325502	1	Rab34	19376	ENSMUSG00000002059	RAB34, member RAS oncogene family	Not significant
1397.38	0.0189073	0.189715	0.0996615	0.920613	1	Sdf2	20316	ENSMUSG00000002064	stromal cell derived factor 2	Not significant
1255.75	0.220267	0.188651	1.16759	0.242972	1	Ccne1	12447	ENSMUSG00000002068	cyclin E1	Not significant
192.643	0.330035	0.417868	0.789808	0.42964	1	Bbc3	170770	ENSMUSG00000002083	BCL2 binding component 3	Not significant
7388.83	-0.0134822	0.158096	-0.0852788	0.93204	1	Psmc3	19182	ENSMUSG00000002102	proteasome (prosome, macropain) 26S subunit, ATPase 3	Not significant
975.709	0.0161637	0.201626	0.0801666	0.936105	1	Acp2	11432	ENSMUSG00000002103	acid phosphatase 2, lysosomal	Not significant
135.411	-0.0935939	0.431621	-0.216843	0.828331	1	Slc39a13	68427	ENSMUSG00000002105	solute carrier family 39 (metal ion transporter), member 13	Not significant
1476.97	-0.00562234	0.32793	-0.0171449	0.986321	1	Celf2	14007	ENSMUSG00000002107	CUGBP, Elav-like family member 2	Not significant
44.2284	0.522905	0.563213	0.928432	0.353184	1	Nr1h3	22259	ENSMUSG00000002108	nuclear receptor subfamily 1, group H, member 3	Not significant
63.0191	-0.195738	0.327295	-0.598049	0.549807	1	Ddb2	107986	ENSMUSG00000002109	damage specific DNA binding protein 2	Not significant
4033.45	-0.0115403	0.152781	-0.0755347	0.939789	1	Sf3a1	67465	ENSMUSG00000002129	splicing factor 3a, subunit 1	Not significant
649.141	0.392449	0.239212	1.64059	0.100883	1	Stat6	20852	ENSMUSG00000002147	signal transducer and activator of transcription 6	Not significant
101.729	-0.0803239	0.327075	-0.245583	0.806005	1	Clgn	12745	ENSMUSG00000002190	calmegin	Not significant
31.8279	0.404167	0.434	0.93126	0.351719	1	Napsa	16541	ENSMUSG00000002204	napsin A aspartic peptidase	Not significant
385.297	0.0737718	0.152508	0.483723	0.628582	1	Vrk3	101568	ENSMUSG00000002205	vaccinia related kinase 3	Not significant
224.495	-0.00992106	0.332663	-0.0298232	0.976208	1	Smg9	71997	ENSMUSG00000002210	SMG9 nonsense mediated mRNA decay factor	Not significant
978.913	-0.0702398	0.250604	-0.280282	0.779261	1	Paxip1	55982	ENSMUSG00000002221	PAX interacting (with transcription-activation domain) protein 1	Not significant
1992.61	0.0121353	0.189931	0.0638932	0.949055	1	Rmnd5a	68477	ENSMUSG00000002222	required for meiotic nuclear division 5 homolog A	Not significant
95.8243	0.347442	0.457208	0.759921	0.447302	1	Mov10	17454	ENSMUSG00000002227	Mov10 RISC complex RNA helicase	Not significant
20.2341	-0.00427889	1.10939	-0.00385696	0.996923	1	Ppm1j	71887	ENSMUSG00000002228	protein phosphatase 1J	Not significant
741.123	0.155729	0.248347	0.627063	0.530618	1	Rhoc	11853	ENSMUSG00000002233	ras homolog family member C	Not significant
96.0268	-0.00057892	0.62846	-0.000921173	0.999265	1	Tead3	21678	ENSMUSG00000002249	TEA domain family member 3	Not significant
222.924	-0.168976	0.474009	-0.356483	0.721479	1	Ppard	19015	ENSMUSG00000002250	peroxisome proliferator activator receptor delta	Not significant
34.175	0.0858166	0.564342	0.152065	0.879136	1	Def6	23853	ENSMUSG00000002257	differentially expressed in FDCP 6	Not significant
1618.48	-0.219158	0.36996	-0.592384	0.553594	1	Peg3	18616	ENSMUSG00000002265	paternally expressed 3	Not significant
27.7437	0.806838	0.902899	0.893607	0.371532	1	Zim1	22776	ENSMUSG00000002266	zinc finger, imprinted 1	Not significant
830.022	0.0577602	0.394676	0.146348	0.883646	1	Metrn	70083	ENSMUSG00000002274	meteorin, glial cell differentiation regulator	Not significant
375.265	0.201284	0.173312	1.16139	0.245482	1	Lmf1	76483	ENSMUSG00000002279	lipase maturation factor 1	Not significant
599.561	-0.0299584	0.238009	-0.125871	0.899834	1	Ciao3	67563	ENSMUSG00000002280	cytosolic iron-sulfur assembly component 3	Not significant
94.6796	-0.698099	0.713611	-0.978263	0.327944	1	Angptl4	57875	ENSMUSG00000002289	angiopoietin-like 4	Not significant
2075.25	0.0281711	0.164501	0.171252	0.864026	1	Dbf4	27214	ENSMUSG00000002297	DBF4 zinc finger	Not significant
1086.33	0.095759	0.285849	0.334998	0.737626	1	Daxx	13163	ENSMUSG00000002307	Fas death domain-associated protein	Not significant
1357	0.0801759	0.186506	0.429885	0.66728	1	Cd320	54219	ENSMUSG00000002308	CD320 antigen	Not significant
1573.08	0.136099	0.280385	0.485402	0.627391	1	Ipo4	75751	ENSMUSG00000002319	importin 4	Not significant
836.4	0.111289	0.225438	0.493655	0.62155	1	Tm9sf1	74140	ENSMUSG00000002320	transmembrane 9 superfamily member 1	Not significant
31.2595	-0.145215	0.67503	-0.215123	0.829671	1	Rec8	56739	ENSMUSG00000002324	REC8 meiotic recombination protein	Not significant
66.9446	-0.691287	0.303468	-2.27796	0.022729	1	Irf9	16391	ENSMUSG00000002325	interferon regulatory factor 9	Not significant
736.896	0.0132637	0.225428	0.0588377	0.953081	1	Gmpr2	105446	ENSMUSG00000002326	guanosine monophosphate reductase 2	Not significant
538.173	0.198019	0.252998	0.78269	0.433809	1	Mdp1	67881	ENSMUSG00000002329	magnesium-dependent phosphatase 1	Not significant
687.865	0.00598674	0.205412	0.029145	0.976749	1	Dhrs1	52585	ENSMUSG00000002332	dehydrogenase/reductase (SDR family) member 1	Not significant
1565.92	-0.154386	0.627578	-0.246002	0.80568	1	Ncan	13004	ENSMUSG00000002341	neurocan	Not significant
425.613	0.0016385	0.34885	0.00469686	0.996252	1	Tmem161a	234371	ENSMUSG00000002342	transmembrane protein 161A	Not significant
625.224	0.169988	0.310905	0.546754	0.584548	1	Armc6	76813	ENSMUSG00000002343	armadillo repeat containing 6	Not significant
615.427	0.067621	0.181108	0.373373	0.708871	1	Borcs8	72368	ENSMUSG00000002345	BLOC-1 related complex subunit 8	Not significant
40.528	-0.111895	0.367265	-0.304671	0.760617	1	Slc25a42	73095	ENSMUSG00000002346	solute carrier family 25, member 42	Not significant
248.994	-0.201303	0.210616	-0.955781	0.339183	1	Snx9	66616	ENSMUSG00000002365	sorting nexin 9	Not significant
2022.84	-0.00680462	0.171607	-0.0396523	0.96837	1	Ranbp3	71810	ENSMUSG00000002372	RAN binding protein 3	Not significant
2030.32	0.163854	0.234954	0.697389	0.485559	1	Ndufa11	69875	ENSMUSG00000002379	NADH:ubiquinone oxidoreductase subunit A11	Not significant
34.8988	-0.464512	0.659539	-0.704297	0.481248	1	Bmp8b	12164	ENSMUSG00000002384	bone morphogenetic protein 8b	Not significant
667.32	0.0602917	0.931153	0.0647495	0.948373	1	Nr2f6	13864	ENSMUSG00000002393	nuclear receptor subfamily 2, group F, member 6	Not significant
799.129	0.0985465	0.181242	0.543728	0.586629	1	Use1	67023	ENSMUSG00000002395	unconventional SNARE in the ER 1 homolog (S. cerevisiae)	Not significant
167.337	0.258071	0.364917	0.707204	0.47944	1	Ocel1	77090	ENSMUSG00000002396	occludin/ELL domain containing 1	Not significant
175.422	-0.270099	0.998082	-0.270618	0.786685	1	Dyrk1b	13549	ENSMUSG00000002409	dual-specificity tyrosine-(Y)-phosphorylation regulated kinase 1b	Not significant
693.486	-0.25152	0.259695	-0.968522	0.332784	1	Braf	109880	ENSMUSG00000002413	Braf transforming gene	Not significant
873.986	0.0786597	0.302835	0.259744	0.795061	1	Ndufb2	68198	ENSMUSG00000002416	NADH:ubiquinone oxidoreductase subunit B2	Not significant
1468.62	0.0172582	0.286344	0.0602709	0.95194	1	Hltf	20585	ENSMUSG00000002428	helicase-like transcription factor	Not significant
3719.56	-0.0952908	0.221347	-0.430504	0.666829	1	Prpf6	68879	ENSMUSG00000002455	pre-mRNA splicing factor 6	Not significant
458.583	-0.083683	0.266176	-0.314389	0.753225	1	Rgs19	56470	ENSMUSG00000002458	regulator of G-protein signaling 19	Not significant
89.7941	0.0670503	0.401139	0.16715	0.867252	1	Rgs20	58175	ENSMUSG00000002459	regulator of G-protein signaling 20	Not significant
79.2987	0.253413	0.312546	0.810801	0.41748	1	Abhd3	106861	ENSMUSG00000002475	abhydrolase domain containing 3	Not significant
5322.21	0.0878518	0.312902	0.280764	0.778891	1	Snrpd1	20641	ENSMUSG00000002477	small nuclear ribonucleoprotein D1	Not significant
550.299	-0.155979	0.323649	-0.481941	0.629848	1	Tchp	77832	ENSMUSG00000002486	trichoplein, keratin filament binding	Not significant
521.215	-0.28688	0.258873	-1.10819	0.267779	1	Tiam1	21844	ENSMUSG00000002489	T cell lymphoma invasion and metastasis 1	Not significant
1474.32	-0.152062	0.220988	-0.6881	0.49139	1	Tsc2	22084	ENSMUSG00000002496	TSC complex subunit 2	Not significant
90.3531	-0.0695536	0.523106	-0.132963	0.894223	1	Slc9a3r2	65962	ENSMUSG00000002504	solute carrier family 9 (sodium/hydrogen exchanger), member 3 regulator 2	Not significant
3496.33	-0.0490305	0.17882	-0.274189	0.783939	1	Puf60	67959	ENSMUSG00000002524	poly-U binding splicing factor 60	Not significant
918.639	-0.102619	0.214762	-0.477824	0.632776	1	Golga2	99412	ENSMUSG00000002546	golgi autoantigen, golgin subfamily a, 2	Not significant
1230.68	-0.033525	0.192873	-0.173819	0.862008	1	Uck1	22245	ENSMUSG00000002550	uridine-cytidine kinase 1	Not significant
12.0196	-0.103361	0.672973	-0.153589	0.877934	1	Scin	20259	ENSMUSG00000002565	scinderin	Not significant
140.447	0.106013	1.04112	0.101826	0.918895	1	Ikzf4	22781	ENSMUSG00000002578	IKAROS family zinc finger 4	Not significant
991.196	0.11568	0.28487	0.40608	0.684684	1	Mien1	103742	ENSMUSG00000002580	migration and invasion enhancer 1	Not significant
239.214	-0.0370787	0.321065	-0.115486	0.90806	1	Axl	26362	ENSMUSG00000002602	AXL receptor tyrosine kinase	Not significant
43.5303	-0.205226	0.442421	-0.463871	0.64274	1	Tgfb1	21803	ENSMUSG00000002603	transforming growth factor, beta 1	Not significant
628.248	-0.0209337	0.406193	-0.0515364	0.958898	1	Ccdc97	52132	ENSMUSG00000002608	coiled-coil domain containing 97	Not significant
318.458	0.286311	0.361071	0.792948	0.427808	1	Zfp40	22700	ENSMUSG00000002617	zinc finger protein 40	Not significant
813.751	-0.113302	0.168448	-0.672621	0.501188	1	Akap8l	54194	ENSMUSG00000002625	A kinase (PRKA) anchor protein 8-like	Not significant
662.631	0.0490588	0.171743	0.285653	0.775144	1	Pdcd2l	68079	ENSMUSG00000002635	programmed cell death 2-like	Not significant
2014.98	-0.0693899	0.176316	-0.393555	0.693909	1	Gtf2f1	98053	ENSMUSG00000002658	general transcription factor IIF, polypeptide 1	Not significant
1550.58	0.123931	0.172543	0.71826	0.472597	1	Clpp	53895	ENSMUSG00000002660	caseinolytic mitochondrial matrix peptidase proteolytic subunit	Not significant
437.716	0.22418	0.250581	0.894643	0.370978	1	Alkbh7	66400	ENSMUSG00000002661	alkB homolog 7	Not significant
15.7541	0.0991652	0.653984	0.151632	0.879477	1	Pspn	19197	ENSMUSG00000002664	persephin	Not significant
67.6969	1.10316	0.474883	2.32301	0.0201788	1	Dennd1c	70785	ENSMUSG00000002668	DENN/MADD domain containing 1C	Not significant
804.339	0.0332458	0.264682	0.125607	0.900043	1	Med6	69792	ENSMUSG00000002679	mediator complex subunit 6	Not significant
191.486	-0.0354133	0.182184	-0.194382	0.845877	1	Prkd1	18760	ENSMUSG00000002688	protein kinase D1	Not significant
18.1603	-1.01328	0.38562	-2.62766	0.00859749	1	Lcp2	16822	ENSMUSG00000002699	lymphocyte cytosolic protein 2	Not significant
7182.34	0.0127397	0.191659	0.0664706	0.947003	1	Cse1l	110750	ENSMUSG00000002718	chromosome segregation 1-like (S. cerevisiae)	Not significant
924.346	0.171766	0.218967	0.784438	0.432783	1	Naa20	67877	ENSMUSG00000002728	N(alpha)-acetyltransferase 20, NatB catalytic subunit	Not significant
1157.59	0.0939355	0.144309	0.650932	0.51509	1	Prkra	23992	ENSMUSG00000002731	protein kinase, interferon inducible double stranded RNA dependent activator	Not significant
28.7371	-0.604489	0.685651	-0.881628	0.377978	1	Fkbp7	14231	ENSMUSG00000002732	FK506 binding protein 7	Not significant
640.96	-0.0102794	0.169472	-0.0606555	0.951634	1	Plekha3	83435	ENSMUSG00000002733	pleckstrin homology domain-containing, family A (phosphoinositide binding specific) member 3	Not significant
4374.94	0.0333865	0.143424	0.232781	0.815931	1	Ykt6	56418	ENSMUSG00000002741	YKT6 v-SNARE homolog (S. cerevisiae)	Not significant
3110.68	-0.0808179	0.209587	-0.385605	0.699789	1	Baz1b	22385	ENSMUSG00000002748	bromodomain adjacent to zinc finger domain, 1B	Not significant
601.06	0.186278	0.809656	0.23007	0.818037	1	Pex6	224824	ENSMUSG00000002763	peroxisomal biogenesis factor 6	Not significant
1546.32	0.0909206	0.197986	0.459227	0.646071	1	Mrpl2	27398	ENSMUSG00000002767	mitochondrial ribosomal protein L2	Not significant
1818.1	0.18651	0.26983	0.691213	0.489431	1	Mea1	17256	ENSMUSG00000002768	male enhanced antigen 1	Not significant
27.9557	-0.364476	0.395336	-0.921938	0.356561	1	Grin2d	14814	ENSMUSG00000002771	glutamate receptor, ionotropic, NMDA2D (epsilon 4)	Not significant
1305.37	0.0532589	0.273952	0.194409	0.845855	1	Kdelr1	68137	ENSMUSG00000002778	KDEL (Lys-Asp-Glu-Leu) endoplasmic reticulum protein retention receptor 1	Not significant
156.181	-0.0377397	0.390928	-0.0965388	0.923093	1	Tmem143	70209	ENSMUSG00000002781	transmembrane protein 143	Not significant
699.579	-0.288902	0.337645	-0.855638	0.392198	1	Ggct	110175	ENSMUSG00000002797	gamma-glutamyl cyclotransferase	Not significant
214.552	0.38367	0.75634	0.507272	0.611964	1	Jag2	16450	ENSMUSG00000002799	jagged 2	Not significant
230.657	0.683248	0.406962	1.6789	0.0931718	1	Btbd6	399566	ENSMUSG00000002803	BTB (POZ) domain containing 6	Not significant
1364.1	0.232615	0.433501	0.536595	0.591547	1	Nudt14	66174	ENSMUSG00000002804	nudix (nucleoside diphosphate linked moiety X)-type motif 14	Not significant
263.235	0.322797	0.283396	1.13903	0.254689	1	Epdr1	105298	ENSMUSG00000002808	ependymin related protein 1 (zebrafish)	Not significant
1460.08	-0.0816399	0.286813	-0.284645	0.775916	1	Flii	14248	ENSMUSG00000002812	flightless I actin binding protein	Not significant
777.938	-0.0963513	0.26882	-0.358423	0.720026	1	Top3a	21975	ENSMUSG00000002814	topoisomerase (DNA) III alpha	Not significant
671.999	0.125587	0.333606	0.376453	0.70658	1	Atg4d	235040	ENSMUSG00000002820	autophagy related 4D, cysteine peptidase	Not significant
490.736	0.239234	0.237446	1.00753	0.31368	1	Qtrt1	60507	ENSMUSG00000002825	queuine tRNA-ribosyltransferase catalytic subunit 1	Not significant
1667.8	-0.047804	0.232389	-0.205707	0.83702	1	Hdgfl2	15193	ENSMUSG00000002833	HDGF like 2	Not significant
1966.05	0.0578059	0.322006	0.179518	0.857531	1	Chaf1a	27221	ENSMUSG00000002835	chromatin assembly factor 1, subunit A (p150)	Not significant
2422.09	0.0864067	0.193943	0.445526	0.655939	1	Adprh	11544	ENSMUSG00000002844	ADP-ribosylarginine hydrolase	Not significant
857.82	0.0676614	0.190902	0.354429	0.723017	1	Tmem39a	67846	ENSMUSG00000002845	transmembrane protein 39a	Not significant
915.738	0.0945903	0.178157	0.530938	0.595462	1	Timmdc1	76916	ENSMUSG00000002846	translocase of inner mitochondrial membrane domain containing 1	Not significant
5568.59	0.10264	0.244729	0.4194	0.674923	1	Mcm2	17216	ENSMUSG00000002870	minichromosome maintenance complex component 2	Not significant
235.895	0.065131	0.357889	0.181987	0.855593	1	Tpra1	24100	ENSMUSG00000002871	transmembrane protein, adipocyte asscociated 1	Not significant
509.835	-0.0253483	0.241806	-0.104829	0.916511	1	Nab1	17936	ENSMUSG00000002881	Ngfi-A binding protein 1	Not significant
113.737	0.063314	0.291612	0.217117	0.828117	1	Adgre5	26364	ENSMUSG00000002885	adhesion G protein-coupled receptor E5	Not significant
543.893	-0.222354	0.522734	-0.425367	0.670569	1	Il17ra	16172	ENSMUSG00000002897	interleukin 17 receptor A	Not significant
490.949	-0.0134944	0.292028	-0.0462092	0.963144	1	Lamb1	16777	ENSMUSG00000002900	laminin B1	Not significant
265.661	0.190819	0.430773	0.44297	0.657788	1	Kcnn1	84036	ENSMUSG00000002908	potassium intermediate/small conductance calcium-activated channel, subfamily N, member 1	Not significant
87.5457	0.238341	0.336275	0.708767	0.478469	1	Arrdc2	70807	ENSMUSG00000002910	arrestin domain containing 2	Not significant
630.371	0.143631	0.307704	0.466784	0.640654	1	Map2k7	26400	ENSMUSG00000002948	mitogen-activated protein kinase kinase 7	Not significant
947.513	0.0696911	0.162234	0.429571	0.667508	1	Timm44	21856	ENSMUSG00000002949	translocase of inner mitochondrial membrane 44	Not significant
2907.16	-0.044553	0.251586	-0.177088	0.859439	1	Ap2a2	11772	ENSMUSG00000002957	adaptor-related protein complex 2, alpha 2 subunit	Not significant
401.804	0.069337	0.196396	0.353048	0.724053	1	Pnkp	59047	ENSMUSG00000002963	polynucleotide kinase 3'- phosphatase	Not significant
1343.83	-0.0585753	0.448357	-0.130644	0.896057	1	Med25	75613	ENSMUSG00000002968	mediator complex subunit 25	Not significant
49.6084	-0.707097	0.709813	-0.996174	0.319166	1	Bcam	57278	ENSMUSG00000002980	basal cell adhesion molecule	Not significant
2976.12	-0.0493057	0.366468	-0.134543	0.892973	1	Clptm1	56457	ENSMUSG00000002981	cleft lip and palate associated transmembrane protein 1	Not significant
100.456	0.261256	0.325354	0.80299	0.421981	1	Relb	19698	ENSMUSG00000002983	avian reticuloendotheliosis viral (v-rel) oncogene related B	Not significant
1488.54	0.0358962	0.450943	0.0796024	0.936553	1	Tomm40	53333	ENSMUSG00000002984	translocase of outer mitochondrial membrane 40	Not significant
1759.05	-0.048827	0.342679	-0.142486	0.886696	1	Apoe	11816	ENSMUSG00000002985	apolipoprotein E	Not significant
1018.95	0.0859445	0.150609	0.570648	0.568238	1	Hbp1	73389	ENSMUSG00000002996	high mobility group box transcription factor 1	Not significant
958.967	0.0353138	0.376687	0.0937483	0.925309	1	Prkar2b	19088	ENSMUSG00000002997	protein kinase, cAMP dependent regulatory, type II beta	Not significant
1826.22	-0.0245866	0.198553	-0.123829	0.901451	1	Cdkn1b	12576	ENSMUSG00000003031	cyclin-dependent kinase inhibitor 1B	Not significant
23.2555	-0.81077	0.561159	-1.44481	0.148511	1	Klf4	16600	ENSMUSG00000003032	Kruppel-like factor 4 (gut)	Not significant
2367.89	0.0795731	0.119423	0.66631	0.505213	1	Ap1m1	11767	ENSMUSG00000003033	adaptor-related protein complex AP-1, mu subunit 1	Not significant
2848.59	0.0885398	0.216789	0.408414	0.682969	1	Rab8a	17274	ENSMUSG00000003037	RAB8A, member RAS oncogene family	Not significant
8014.03	0.0252328	0.245889	0.102619	0.918266	1	Hmgn2	15331	ENSMUSG00000003038	high mobility group nucleosomal binding domain 2	Not significant
1985.02	0.0817136	0.16687	0.489683	0.624358	1	Fam32a	67922	ENSMUSG00000003039	family with sequence similarity 32, member A	Not significant
37.7777	-0.069697	0.779267	-0.0894392	0.928733	1	Elf3	13710	ENSMUSG00000003051	E74-like factor 3	Not significant
1110.32	0.12735	0.245567	0.518594	0.604044	1	Stard3nl	76205	ENSMUSG00000003062	STARD3 N-terminal like	Not significant
1338.22	-0.0114421	0.205256	-0.0557456	0.955545	1	Stk11	20869	ENSMUSG00000003068	serine/threonine kinase 11	Not significant
432.41	0.00431016	0.433053	0.00995296	0.992059	1	Efna2	13637	ENSMUSG00000003070	ephrin A2	Not significant
4583.41	0.0630685	0.165798	0.380395	0.703653	1	Atp5d	66043	ENSMUSG00000003072	ATP synthase, H+ transporting, mitochondrial F1 complex, delta subunit	Not significant
2045.62	0.105033	0.159396	0.658945	0.509931	1	Ppp5c	19060	ENSMUSG00000003099	protein phosphatase 5, catalytic subunit	Not significant
675.474	-0.172107	0.22007	-0.782057	0.434181	1	Cdk12	69131	ENSMUSG00000003119	cyclin-dependent kinase 12	Not significant
180.577	-0.148535	0.321734	-0.461671	0.644318	1	Lipe	16890	ENSMUSG00000003123	lipase, hormone sensitive	Not significant
6030.21	0.0456632	0.166903	0.273592	0.784399	1	Pafah1b2	18475	ENSMUSG00000003131	platelet-activating factor acetylhydrolase, isoform 1b, subunit 2	Not significant
99.2411	-0.238224	0.356641	-0.667965	0.504156	1	Tbc1d8	54610	ENSMUSG00000003134	TBC1 domain family, member 8	Not significant
793.583	0.0793795	0.457377	0.173554	0.862216	1	Cnot11	52846	ENSMUSG00000003135	CCR4-NOT transcription complex, subunit 11	Not significant
10793.4	0.10993	0.208855	0.526343	0.59865	1	Slc2a3	20527	ENSMUSG00000003153	solute carrier family 2 (facilitated glucose transporter), member 3	Not significant
213.866	-0.000535314	0.435091	-0.00123035	0.999018	1	Foxj2	60611	ENSMUSG00000003154	forkhead box J2	Not significant
1239.57	0.143976	0.252995	0.569086	0.569298	1	Sri	109552	ENSMUSG00000003161	sorcin	Not significant
2955.44	0.00501277	0.223481	0.0224304	0.982105	1	Dgcr2	13356	ENSMUSG00000003166	DiGeorge syndrome critical region gene 2	Not significant
516.096	0.0600753	0.235491	0.255107	0.798641	1	Irf3	54131	ENSMUSG00000003184	interferon regulatory factor 3	Not significant
94.0568	0.409507	0.338082	1.21127	0.225793	1	Bcl2l12	75736	ENSMUSG00000003190	BCL2-like 12 (proline rich)	Not significant
238.378	0.164499	0.356801	0.46104	0.64477	1	Zfp959	224893	ENSMUSG00000003198	zinc finger protein 959	Not significant
1614.41	0.0216049	0.20597	0.104894	0.91646	1	Mpnd	68047	ENSMUSG00000003199	MPN domain containing	Not significant
1605.23	0.0587789	0.239209	0.245722	0.805897	1	Sh3gl1	20405	ENSMUSG00000003200	SH3-domain GRB2-like 1	Not significant
10.2943	0.401944	0.620222	0.648065	0.516943	1	Ebi3	50498	ENSMUSG00000003206	Epstein-Barr virus induced gene 3	Not significant
389.561	0.218143	0.226018	0.965155	0.334467	1	Yju2	72886	ENSMUSG00000003208	YJU2 splicing factor	Not significant
4293.01	-0.241609	0.309357	-0.781003	0.434801	1	Ranbp2	19386	ENSMUSG00000003226	RAN binding protein 2	Not significant
382.489	-0.181294	0.219314	-0.826639	0.408442	1	Grk5	14773	ENSMUSG00000003228	G protein-coupled receptor kinase 5	Not significant
1422.08	-0.112338	0.53213	-0.211111	0.832801	1	Dvl3	13544	ENSMUSG00000003233	dishevelled segment polarity protein 3	Not significant
1678.73	0.000881796	0.267469	0.00329682	0.99737	1	Abcf3	27406	ENSMUSG00000003234	ATP-binding cassette, sub-family F (GCN20), member 3	Not significant
3920.13	0.10522	0.128355	0.819755	0.412356	1	Eif2b5	224045	ENSMUSG00000003235	eukaryotic translation initiation factor 2B, subunit 5 epsilon	Not significant
1725.99	0.0760486	0.232908	0.326518	0.744033	1	Cyth2	19158	ENSMUSG00000003269	cytohesin 2	Not significant
11.6124	-0.26324	0.58372	-0.450971	0.652011	1	Sult2b1	54200	ENSMUSG00000003271	sulfotransferase family, cytosolic, 2B, member 1	Not significant
85.6264	-0.119343	0.486519	-0.2453	0.806224	1	Car11	12348	ENSMUSG00000003273	carbonic anhydrase 11	Not significant
68.2916	-0.567795	0.330395	-1.71853	0.0856995	1	Dlgap1	224997	ENSMUSG00000003279	DLG associated protein 1	Not significant
140.644	-0.0857811	0.475595	-0.180366	0.856865	1	Plag1	56711	ENSMUSG00000003282	pleiomorphic adenoma gene 1	Not significant
78.2342	0.391845	0.459045	0.85361	0.393321	1	Hck	15162	ENSMUSG00000003283	hemopoietic cell kinase	Not significant
1131.2	0.145237	0.20313	0.714992	0.474614	1	Mrpl4	66163	ENSMUSG00000003299	mitochondrial ribosomal protein L4	Not significant
696.945	0.163261	0.232136	0.703297	0.481871	1	Keap1	50868	ENSMUSG00000003308	kelch-like ECH-associated protein 1	Not significant
10.7801	3.81548	1.51724	2.51474	0.0119119	1	Ap1m2	11768	ENSMUSG00000003309	adaptor protein complex AP-1, mu 2 subunit	Not significant
5113.24	-0.131306	0.27258	-0.481717	0.630007	1	Glg1	20340	ENSMUSG00000003316	golgi apparatus protein 1	Not significant
45.6396	-1.65873	0.617486	-2.68627	0.00722551	1	Atp8b3	67331	ENSMUSG00000003341	ATPase, class I, type 8B, member 3	Not significant
1221.27	0.114947	0.561581	0.204685	0.837818	1	Btbd2	208198	ENSMUSG00000003344	BTB (POZ) domain containing 2	Not significant
2481.64	0.00432963	0.332108	0.0130368	0.989598	1	Csnk1g2	103236	ENSMUSG00000003345	casein kinase 1, gamma 2	Not significant
1339.99	0.0550031	0.363095	0.151484	0.879594	1	Abhd17a	216169	ENSMUSG00000003346	abhydrolase domain containing 17A	Not significant
1000.59	0.0469253	0.222021	0.211355	0.83261	1	Mob3a	208228	ENSMUSG00000003348	MOB kinase activator 3A	Not significant
1412.29	-0.0580746	0.393358	-0.147638	0.882628	1	Cacnb3	12297	ENSMUSG00000003352	calcium channel, voltage-dependent, beta 3 subunit	Not significant
38.0159	0.0922612	0.409974	0.225041	0.821947	1	Ccdc65	105833	ENSMUSG00000003354	coiled-coil domain containing 65	Not significant
311.634	0.314192	0.368347	0.852977	0.393672	1	Fkbp11	66120	ENSMUSG00000003355	FK506 binding protein 11	Not significant
2812.19	-0.187555	0.192895	-0.972321	0.330891	1	Ddx23	74351	ENSMUSG00000003360	DEAD box helicase 23	Not significant
1231.6	0.0650866	0.2188	0.29747	0.766107	1	Pld3	18807	ENSMUSG00000003363	phospholipase D family, member 3	Not significant
785.152	-0.0855939	0.777751	-0.110053	0.912367	1	Grik5	14809	ENSMUSG00000003378	glutamate receptor, ionotropic, kainate 5 (gamma 2)	Not significant
7.99056	-0.368146	1.46289	-0.251656	0.801307	1	Cd79a	12518	ENSMUSG00000003379	CD79A antigen (immunoglobulin-associated alpha)	Not significant
1562.29	0.0806535	0.175537	0.459466	0.6459	1	Rabac1	14470	ENSMUSG00000003380	Rab acceptor 1 (prenylated)	Not significant
392.672	-0.054264	0.158012	-0.343418	0.731284	1	Etv3	27049	ENSMUSG00000003382	ets variant 3	Not significant
2619.7	-0.0264734	0.258407	-0.102448	0.918401	1	Prkcsh	19089	ENSMUSG00000003402	protein kinase C substrate 80K-H	Not significant
2788.97	-0.215601	0.18827	-1.14517	0.252139	1	Elavl3	15571	ENSMUSG00000003410	ELAV like RNA binding protein 3	Not significant
271.219	0.0935357	0.331095	0.282504	0.777557	1	Rab3b	69908	ENSMUSG00000003411	RAB3B, member RAS oncogene family	Not significant
14.7024	0.0755078	0.833709	0.0905685	0.927835	1	St8sia6	241230	ENSMUSG00000003418	ST8 alpha-N-acetyl-neuraminide alpha-2,8-sialyltransferase 6	Not significant
12.1345	-0.788107	0.65111	-1.2104	0.226124	1	Fcgrt	14132	ENSMUSG00000003420	Fc fragment of IgG receptor and transporter	Not significant
753.531	0.125701	0.186191	0.67512	0.499599	1	Nosip	66394	ENSMUSG00000003421	nitric oxide synthase interacting protein	Not significant
752.514	0.122862	0.17898	0.686458	0.492425	1	Pih1d1	68845	ENSMUSG00000003423	PIH1 domain containing 1	Not significant
18790	0.157579	0.32896	0.479022	0.631923	1	Rps11	27207	ENSMUSG00000003429	ribosomal protein S11	Not significant
2969.32	-0.0189949	0.244026	-0.0778396	0.937956	1	Supt5	20924	ENSMUSG00000003435	suppressor of Ty 5, DSIF elongation factor subunit	Not significant
422.323	0.258612	0.497068	0.520275	0.602872	1	Dll3	13389	ENSMUSG00000003436	delta like canonical Notch ligand 3	Not significant
1659.37	0.0147951	0.158827	0.0931526	0.925782	1	Paf1	54624	ENSMUSG00000003437	Paf1, RNA polymerase II complex component	Not significant
2373.1	0.0914441	0.1687	0.542053	0.587782	1	Timm50	66525	ENSMUSG00000003438	translocase of inner mitochondrial membrane 50	Not significant
721.921	-0.100771	0.219405	-0.45929	0.646026	1	Med29	67224	ENSMUSG00000003444	mediator complex subunit 29	Not significant
891.406	-0.0788675	0.268577	-0.293649	0.769026	1	Bicd1	12121	ENSMUSG00000003452	BICD cargo adaptor 1	Not significant
1556.58	-0.042483	0.122289	-0.347397	0.728293	1	Ncstn	59287	ENSMUSG00000003458	nicastrin	Not significant
2748.67	0.0288804	0.125391	0.230323	0.817841	1	Pex19	19298	ENSMUSG00000003464	peroxisomal biogenesis factor 19	Not significant
41.2103	-0.322283	0.664366	-0.485098	0.627607	1	Phyhip	105653	ENSMUSG00000003469	phytanoyl-CoA hydroxylase interacting protein	Not significant
73.6069	-0.83665	0.494562	-1.6917	0.0907036	1	Crhr2	12922	ENSMUSG00000003476	corticotropin releasing hormone receptor 2	Not significant
533.842	0.118683	0.324684	0.365534	0.714713	1	Impdh1	23917	ENSMUSG00000003500	inosine monophosphate dehydrogenase 1	Not significant
512.076	-0.0598669	0.192687	-0.310695	0.756033	1	Dusp3	72349	ENSMUSG00000003518	dual specificity phosphatase 3 (vaccinia virus phosphatase VH1-related)	Not significant
155.024	0.217008	0.448235	0.484139	0.628287	1	Prodh	19125	ENSMUSG00000003526	proline dehydrogenase	Not significant
954.119	-0.0265944	0.159584	-0.166648	0.867647	1	Ess2	27886	ENSMUSG00000003527	ess-2 splicing factor	Not significant
1793.32	0.045886	0.233019	0.196919	0.843891	1	Slc25a1	13358	ENSMUSG00000003528	solute carrier family 25 (mitochondrial carrier, citrate transporter), member 1	Not significant
1249.09	0.0778207	0.162455	0.479029	0.631918	1	Dgcr6	13353	ENSMUSG00000003531	DiGeorge syndrome critical region gene 6	Not significant
4459.14	0.233541	0.337995	0.690961	0.48959	1	Ddr1	12305	ENSMUSG00000003534	discoidin domain receptor family, member 1	Not significant
115.719	0.347817	0.651439	0.533922	0.593396	1	Ier3	15937	ENSMUSG00000003541	immediate early response 3	Not significant
9.36241	0.104378	0.69094	0.151066	0.879923	1	Fosb	14282	ENSMUSG00000003545	FBJ osteosarcoma oncogene B	Not significant
697.827	0.0625738	0.325323	0.192343	0.847473	1	Klc4	74764	ENSMUSG00000003546	kinesin light chain 4	Not significant
286.876	0.298601	0.316968	0.942054	0.346165	1	Ercc1	13870	ENSMUSG00000003549	excision repair cross-complementing rodent repair deficiency, complementation group 1	Not significant
332.529	0.0326975	0.265852	0.122991	0.902114	1	As3mt	57344	ENSMUSG00000003559	arsenite methyltransferase	Not significant
699.534	0.170574	0.23316	0.731575	0.464428	1	Homer3	26558	ENSMUSG00000003573	homer scaffolding protein 3	Not significant
467.293	0.0246426	0.2196	0.112216	0.910652	1	Crtc1	382056	ENSMUSG00000003575	CREB regulated transcription coactivator 1	Not significant
175.052	-0.0030511	0.561333	-0.00543545	0.995663	1	Rnf215	71673	ENSMUSG00000003581	ring finger protein 215	Not significant
236.406	0.301066	0.281788	1.06841	0.285334	1	Sec14l2	67815	ENSMUSG00000003585	SEC14-like lipid binding 2	Not significant
293.642	-0.123854	0.276262	-0.448322	0.653921	1	Aven	74268	ENSMUSG00000003604	apoptosis, caspase activation inhibitor	Not significant
34.3896	-0.0912615	0.801472	-0.113867	0.909343	1	Cp	12870	ENSMUSG00000003617	ceruloplasmin	Not significant
862.408	0.0873194	0.133695	0.653124	0.513677	1	Crot	74114	ENSMUSG00000003623	carnitine O-octanoyltransferase	Not significant
1340.31	-0.0223986	0.256459	-0.0873381	0.930403	1	Rps6ka1	20111	ENSMUSG00000003644	ribosomal protein S6 kinase polypeptide 1	Not significant
17.7107	0.711131	0.559587	1.27082	0.203794	1	Calb2	12308	ENSMUSG00000003657	calbindin 2	Not significant
7632.7	-0.133328	0.327378	-0.407259	0.683818	1	Snrnp200	320632	ENSMUSG00000003660	small nuclear ribonucleoprotein 200 (U5)	Not significant
1277.81	-0.160315	0.193906	-0.826769	0.408368	1	Ciao1	26371	ENSMUSG00000003662	cytosolic iron-sulfur protein assembly 1	Not significant
754.029	-0.00697766	0.276958	-0.0251939	0.9799	1	Taf6l	225895	ENSMUSG00000003680	TATA-box binding protein associated factor 6 like	Not significant
835.738	0.0646691	0.134861	0.479524	0.631566	1	Insig2	72999	ENSMUSG00000003721	insulin induced gene 2	Not significant
2972.65	-0.137268	0.175883	-0.780449	0.435127	1	Kpna6	16650	ENSMUSG00000003731	karyopherin (importin) alpha 6	Not significant
317.71	0.0500039	0.400203	0.124946	0.900566	1	Man1a	17155	ENSMUSG00000003746	mannosidase 1, alpha	Not significant
210.209	-0.0783862	0.238159	-0.329134	0.742054	1	Itpkc	233011	ENSMUSG00000003752	inositol 1,4,5-trisphosphate 3-kinase C	Not significant
267.311	0.125793	0.272784	0.461143	0.644696	1	Coq8b	76889	ENSMUSG00000003762	coenzyme Q8B	Not significant
1537.7	-0.0323106	0.196837	-0.164149	0.869614	1	Brd8	78656	ENSMUSG00000003778	bromodomain containing 8	Not significant
4361.27	-0.142633	0.195801	-0.728458	0.466333	1	Kif20a	19348	ENSMUSG00000003779	kinesin family member 20A	Not significant
2118.61	0.0757701	0.246647	0.3072	0.758691	1	Farsa	66590	ENSMUSG00000003808	phenylalanyl-tRNA synthetase, alpha subunit	Not significant
683.039	0.0686915	0.204978	0.335116	0.737537	1	Gcdh	270076	ENSMUSG00000003809	glutaryl-Coenzyme A dehydrogenase	Not significant
1014.49	-0.12322	0.375569	-0.328089	0.742844	1	Mast2	17776	ENSMUSG00000003810	microtubule associated serine/threonine kinase 2	Not significant
169.532	0.431792	0.412476	1.04683	0.295178	1	Dnase2a	13423	ENSMUSG00000003812	deoxyribonuclease II alpha	Not significant
1215.11	0.100708	0.209289	0.481191	0.630381	1	Rad23a	19358	ENSMUSG00000003813	RAD23 homolog A, nucleotide excision repair protein	Not significant
16986.2	0.0107815	0.199376	0.0540762	0.956874	1	Calr	12317	ENSMUSG00000003814	calreticulin	Not significant
940.661	-0.0410628	0.307446	-0.133561	0.89375	1	Syce2	71846	ENSMUSG00000003824	synaptonemal complex central element protein 2	Not significant
428.444	-0.15556	0.488589	-0.318387	0.750192	1	Nfat5	54446	ENSMUSG00000003847	nuclear factor of activated T cells 5	Not significant
1722.07	0.109935	0.174034	0.631685	0.527593	1	Nob1	67619	ENSMUSG00000003848	NIN1/RPN12 binding protein 1 homolog	Not significant
121.525	0.0674089	0.318989	0.21132	0.832637	1	Nqo1	18104	ENSMUSG00000003849	NAD(P)H dehydrogenase, quinone 1	Not significant
383.643	0.0453867	0.314587	0.144274	0.885284	1	Ppfia3	76787	ENSMUSG00000003863	protein tyrosine phosphatase, receptor type, f polypeptide (PTPRF), interacting protein (liprin), alpha 3	Not significant
490.587	0.0080112	0.281598	0.0284491	0.977304	1	Gys1	14936	ENSMUSG00000003865	glycogen synthase 1, muscle	Not significant
3192.45	0.112651	0.146364	0.769668	0.441497	1	Ruvbl2	20174	ENSMUSG00000003868	RuvB-like protein 2	Not significant
71.9165	-0.103476	0.372633	-0.277688	0.781252	1	Lin7b	22342	ENSMUSG00000003872	lin-7 homolog B, crumbs cell polarity complex component	Not significant
1932.01	0.113388	0.239963	0.472524	0.636553	1	Bax	12028	ENSMUSG00000003873	BCL2-associated X protein	Not significant
2752.13	-0.162463	0.197629	-0.822064	0.411041	1	Tfam	21780	ENSMUSG00000003923	transcription factor A, mitochondrial	Not significant
809.703	-0.0934648	0.346401	-0.269817	0.787301	1	Zfp81	224694	ENSMUSG00000003929	zinc finger protein 81	Not significant
1597.57	-0.0112746	0.605193	-0.0186298	0.985136	1	Efnb3	13643	ENSMUSG00000003934	ephrin B3	Not significant
1740.01	0.0970007	0.17364	0.558631	0.576413	1	Mmd	67468	ENSMUSG00000003948	monocyte to macrophage differentiation-associated	Not significant
177.35	-0.13884	0.355967	-0.390036	0.69651	1	Hlf	217082	ENSMUSG00000003949	hepatic leukemia factor	Not significant
1552.18	0.139736	0.395581	0.353242	0.723907	1	Fam162a	70186	ENSMUSG00000003955	family with sequence similarity 162, member A	Not significant
33104.8	0.150242	0.175746	0.854882	0.392617	1	Rpl8	26961	ENSMUSG00000003970	ribosomal protein L8	Not significant
34.9545	0.0897182	0.547291	0.163931	0.869785	1	Grm3	108069	ENSMUSG00000003974	glutamate receptor, metabotropic 3	Not significant
864.908	-0.08203	0.178462	-0.459649	0.645768	1	Ssbp2	66970	ENSMUSG00000003992	single-stranded DNA binding protein 2	Not significant
926.144	0.0621408	0.248557	0.250006	0.802583	1	Fancl	67030	ENSMUSG00000004018	Fanconi anemia, complementation group L	Not significant
583.431	-0.153046	0.468983	-0.326336	0.74417	1	Brinp2	240843	ENSMUSG00000004031	bone morphogenic protein/retinoic acid inducible neural-specific 2	Not significant
2225.35	0.110563	0.25478	0.433954	0.664322	1	Gstm5	14866	ENSMUSG00000004032	glutathione S-transferase, mu 5	Not significant
699.528	0.0532004	0.167025	0.318517	0.750093	1	Gstm7	68312	ENSMUSG00000004035	glutathione S-transferase, mu 7	Not significant
1387.93	-0.0587909	0.198062	-0.29683	0.766596	1	Stat3	20848	ENSMUSG00000004040	signal transducer and activator of transcription 3	Not significant
25.0079	-0.0256309	0.767339	-0.0334024	0.973354	1	Stat5a	20850	ENSMUSG00000004043	signal transducer and activator of transcription 5A	Not significant
485.409	0.0152457	0.370199	0.0411824	0.96715	1	Cavin1	19285	ENSMUSG00000004044	caveolae associated 1	Not significant
364.815	-0.292958	0.588948	-0.497426	0.618889	1	Map3k11	26403	ENSMUSG00000004054	mitogen-activated protein kinase kinase kinase 11	Not significant
731.325	0.0042805	0.229575	0.0186453	0.985124	1	Akt2	11652	ENSMUSG00000004056	thymoma viral proto-oncogene 2	Not significant
1347.32	0.0562755	0.145665	0.386335	0.699249	1	Dnaja3	83945	ENSMUSG00000004069	DnaJ heat shock protein family (Hsp40) member A3	Not significant
1210.39	0.0695564	0.237483	0.292891	0.769606	1	Hmox2	15369	ENSMUSG00000004070	heme oxygenase 2	Not significant
1922.62	0.0822305	0.189927	0.432959	0.665045	1	Cdip1	66626	ENSMUSG00000004071	cell death inducing Trp53 target 1	Not significant
117.955	-0.299825	0.246441	-1.21662	0.223748	1	Map3k20	65964	ENSMUSG00000004085	mitogen-activated protein kinase kinase kinase 20	Not significant
2559.21	-0.0114435	0.262168	-0.0436493	0.965184	1	Cwc15	66070	ENSMUSG00000004096	CWC15 spliceosome-associated protein	Not significant
21.7689	-0.466601	0.809138	-0.576664	0.564166	1	Col5a3	53867	ENSMUSG00000004098	collagen, type V, alpha 3	Not significant
4082.14	-0.119096	0.329837	-0.361075	0.718043	1	Dnmt1	13433	ENSMUSG00000004099	DNA methyltransferase (cytosine-5) 1	Not significant
925.843	0.0641828	0.265427	0.24181	0.808928	1	Ppan	235036	ENSMUSG00000004100	peter pan homolog	Not significant
273.685	-0.206832	0.189193	-1.09323	0.274291	1	Angptl2	26360	ENSMUSG00000004105	angiopoietin-like 2	Not significant
29.5552	-1.96788	0.691098	-2.84747	0.00440678	1	Cacna1e	12290	ENSMUSG00000004110	calcium channel, voltage-dependent, R type, alpha 1E subunit	Not significant
474.327	-0.0311982	0.617796	-0.0504992	0.959725	1	Cacna1b	12287	ENSMUSG00000004113	calcium channel, voltage-dependent, N type, alpha 1B subunit	Not significant
388.726	-0.586106	0.458864	-1.2773	0.201497	1	Trmt10a	108943	ENSMUSG00000004127	tRNA methyltransferase 10A	Not significant
595.366	-0.307756	0.261878	-1.17519	0.23992	1	Etv1	14009	ENSMUSG00000004151	ets variant 1	Not significant
136.74	-0.118942	0.317023	-0.375185	0.707523	1	Kifc2	16581	ENSMUSG00000004187	kinesin family member C2	Not significant
7953.96	-0.033152	0.151957	-0.218167	0.827299	1	Psap	19156	ENSMUSG00000004207	prosaposin	Not significant
886.489	-0.0177783	0.298018	-0.0596551	0.95243	1	Ikbkg	16151	ENSMUSG00000004221	inhibitor of kappaB kinase gamma	Not significant
2781.1	0.0165306	0.098531	0.167771	0.866764	1	Pax2	18504	ENSMUSG00000004231	paired box 2	Not significant
279.215	-0.149003	0.259295	-0.574649	0.565529	1	Wars2	70560	ENSMUSG00000004233	tryptophanyl tRNA synthetase 2 (mitochondrial)	Not significant
2022.96	-0.0418147	0.784628	-0.0532923	0.957499	1	Atn1	13498	ENSMUSG00000004263	atrophin 1	Not significant
10095.4	0.0916208	0.206419	0.443859	0.657145	1	Phb2	12034	ENSMUSG00000004264	prohibitin 2	Not significant
90.8096	-0.810204	0.776926	-1.04283	0.297026	1	Ptpn6	15170	ENSMUSG00000004266	protein tyrosine phosphatase, non-receptor type 6	Not significant
1527.77	0.176448	0.408478	0.431965	0.665767	1	Eno2	13807	ENSMUSG00000004267	enolase 2, gamma neuronal	Not significant
3912.16	0.151848	0.208282	0.729051	0.46597	1	Emg1	14791	ENSMUSG00000004268	EMG1 N1-specific pseudouridine methyltransferase	Not significant
1755.24	0.1665	0.154866	1.07513	0.282318	1	Lpcat3	14792	ENSMUSG00000004270	lysophosphatidylcholine acyltransferase 3	Not significant
1761.18	0.0564172	0.227544	0.24794	0.804181	1	Atp6v1f	66144	ENSMUSG00000004285	ATPase, H+ transporting, lysosomal V1 subunit F	Not significant
1910.48	-0.143348	0.327592	-0.437581	0.66169	1	Clcn5	12728	ENSMUSG00000004317	chloride channel, voltage-sensitive 5	Not significant
2452.4	-0.0414867	0.275931	-0.150352	0.880487	1	Clcn3	12725	ENSMUSG00000004319	chloride channel, voltage-sensitive 3	Not significant
150.242	-0.181519	0.564223	-0.321716	0.747668	1	Hif3a	53417	ENSMUSG00000004328	hypoxia inducible factor 3, alpha subunit	Not significant
12.5281	1.61773	1.72789	0.936243	0.349148	1	Gpx6	75512	ENSMUSG00000004341	glutathione peroxidase 6	Not significant
344.516	-0.162277	0.421187	-0.385284	0.700027	1	Pde1c	18575	ENSMUSG00000004347	phosphodiesterase 1C	Not significant
2220.83	-0.0683778	0.299473	-0.228327	0.819392	1	Utp20	70683	ENSMUSG00000004356	UTP20 small subunit processome component	Not significant
3270.84	-0.0657298	0.228677	-0.287435	0.773779	1	Cul3	26554	ENSMUSG00000004364	cullin 3	Not significant
399.564	0.0823883	0.126089	0.653416	0.513488	1	Sst	20604	ENSMUSG00000004366	somatostatin	Not significant
617.644	-0.0840331	0.324669	-0.258827	0.795769	1	Large1	16795	ENSMUSG00000004383	LARGE xylosyl- and glucuronyltransferase 1	Not significant
2261.59	0.00678385	0.237483	0.0285656	0.977211	1	Ddx56	52513	ENSMUSG00000004393	DEAD box helicase 56	Not significant
1556.57	0.0998871	0.170111	0.587187	0.557078	1	Tmed4	103694	ENSMUSG00000004394	transmembrane p24 trafficking protein 4	Not significant
98.3042	0.0712752	0.694536	0.102623	0.918262	1	Col26a1	140709	ENSMUSG00000004415	collagen, type XXVI, alpha 1	Not significant
1020.58	-0.0565403	0.136358	-0.414646	0.678401	1	Bid	12122	ENSMUSG00000004446	BH3 interacting domain death agonist	Not significant
1712.56	-0.0150252	0.157672	-0.0952937	0.924082	1	Ralb	64143	ENSMUSG00000004451	v-ral simian leukemia viral oncogene B	Not significant
10380.4	0.101231	0.163755	0.618186	0.536453	1	Ppp1cc	19047	ENSMUSG00000004455	protein phosphatase 1 catalytic subunit gamma	Not significant
2879.77	-0.0501388	0.149528	-0.335314	0.737388	1	Dnajb11	67838	ENSMUSG00000004460	DnaJ heat shock protein family (Hsp40) member B11	Not significant
681.882	0.00873963	0.144729	0.0603861	0.951848	1	Tbccd1	70573	ENSMUSG00000004462	TBCC domain containing 1	Not significant
52.4894	0.12713	0.296188	0.429219	0.667764	1	Clec11a	20256	ENSMUSG00000004473	C-type lectin domain family 11, member a	Not significant
276.15	-0.0647138	0.263145	-0.245924	0.805741	1	Zfp324	243834	ENSMUSG00000004500	zinc finger protein 324	Not significant
149.099	-0.0409756	0.380995	-0.107549	0.914354	1	Gab2	14389	ENSMUSG00000004508	growth factor receptor bound protein 2-associated protein 2	Not significant
6776.68	-0.00174199	0.221283	-0.00787224	0.993719	1	Coro1c	23790	ENSMUSG00000004530	coronin, actin binding protein 1C	Not significant
3761.88	-0.0084834	0.209234	-0.040545	0.967659	1	Tax1bp1	52440	ENSMUSG00000004535	Tax1 (human T cell leukemia virus type I) binding protein 1	Not significant
488.143	0.16077	0.245696	0.654343	0.512891	1	Ndrg2	29811	ENSMUSG00000004558	N-myc downstream regulated gene 2	Not significant
434.243	0.0489869	0.210289	0.23295	0.8158	1	Mettl17	52535	ENSMUSG00000004561	methyltransferase like 17	Not significant
276.614	-0.0546397	0.676051	-0.0808219	0.935584	1	Arhgef40	268739	ENSMUSG00000004562	Rho guanine nucleotide exchange factor (GEF) 40	Not significant
453.234	0.159646	0.268985	0.593511	0.552839	1	Pnpla6	50767	ENSMUSG00000004565	patatin-like phospholipase domain containing 6	Not significant
1057.24	0.277602	0.206421	1.34484	0.178677	1	Mcoln1	94178	ENSMUSG00000004567	mucolipin 1	Not significant
717.451	-0.00936415	0.304976	-0.0307046	0.975505	1	Arhgef18	102098	ENSMUSG00000004568	rho/rac guanine nucleotide exchange factor (GEF) 18	Not significant
1485.86	-0.0847703	0.158483	-0.534887	0.592728	1	Pkn2	109333	ENSMUSG00000004591	protein kinase N2	Not significant
1457.7	0.260782	0.191434	1.36226	0.173117	1	Etfb	110826	ENSMUSG00000004610	electron transferring flavoprotein, beta polypeptide	Not significant
742.437	0.138035	0.213972	0.64511	0.518856	1	Stxbp2	20911	ENSMUSG00000004626	syntaxin binding protein 2	Not significant
1137.89	0.195504	0.254289	0.768828	0.441996	1	Sgce	20392	ENSMUSG00000004631	sarcoglycan, epsilon	Not significant
142.18	0.200651	0.27335	0.734043	0.462923	1	Chn2	69993	ENSMUSG00000004633	chimerin 2	Not significant
228.23	-0.231848	0.228557	-1.0144	0.310393	1	Wwox	80707	ENSMUSG00000004637	WW domain-containing oxidoreductase	Not significant
2657.58	0.144053	0.148759	0.968363	0.332863	1	Slbp	20492	ENSMUSG00000004642	stem-loop binding protein	Not significant
485.375	-0.0102399	0.253824	-0.0403425	0.96782	1	Arid3b	56380	ENSMUSG00000004661	AT rich interactive domain 3B (BRIGHT-like)	Not significant
1516.05	0.16528	0.297605	0.555365	0.578645	1	Cnn2	12798	ENSMUSG00000004665	calponin 2	Not significant
2913.63	0.0551017	0.253783	0.217121	0.828114	1	Polr2e	66420	ENSMUSG00000004667	polymerase (RNA) II (DNA directed) polypeptide E	Not significant
711.154	-0.794866	0.389592	-2.04025	0.0413252	1	Myo9b	17925	ENSMUSG00000004677	myosin IXb	Not significant
159.739	0.115938	0.41372	0.280234	0.779298	1	Hdac9	79221	ENSMUSG00000004698	histone deacetylase 9	Not significant
239.113	-0.0515461	0.238505	-0.216121	0.828893	1	Mtfp1	67900	ENSMUSG00000004748	mitochondrial fission process 1	Not significant
634.176	0.16599	0.240554	0.690031	0.490175	1	Rab23	19335	ENSMUSG00000004768	RAB23, member RAS oncogene family	Not significant
2854.38	0.0190222	0.304008	0.0625715	0.950108	1	Rab11a	53869	ENSMUSG00000004771	RAB11A, member RAS oncogene family	Not significant
1981.29	0.211798	0.276028	0.767306	0.4429	1	Eif2b2	217715	ENSMUSG00000004788	eukaryotic translation initiation factor 2B, subunit 2 beta	Not significant
3956.65	0.0222384	0.132309	0.168079	0.866521	1	Dlst	78920	ENSMUSG00000004789	dihydrolipoamide S-succinyltransferase (E2 component of 2-oxo-glutarate complex)	Not significant
18.7379	0.648605	0.435819	1.48824	0.136686	1	Pgf	18654	ENSMUSG00000004791	placental growth factor	Not significant
1084.86	-0.0139784	0.314811	-0.0444025	0.964584	1	Ulk2	29869	ENSMUSG00000004798	unc-51 like kinase 2	Not significant
213.141	0.0930419	0.441439	0.21077	0.833067	1	Dgkq	110524	ENSMUSG00000004815	diacylglycerol kinase, theta	Not significant
1502.08	0.044444	0.158329	0.280706	0.778936	1	Chmp2b	68942	ENSMUSG00000004843	charged multivesicular body protein 2B	Not significant
764.409	0.173516	0.238332	0.728043	0.466587	1	Plod3	26433	ENSMUSG00000004846	procollagen-lysine, 2-oxoglutarate 5-dioxygenase 3	Not significant
1748.75	0.0926257	0.26797	0.345658	0.7296	1	Ap1s1	11769	ENSMUSG00000004849	adaptor protein complex AP-1, sigma 1	Not significant
48.9608	0.302464	0.47318	0.639216	0.522683	1	Mapk13	26415	ENSMUSG00000004864	mitogen-activated protein kinase 13	Not significant
2048.46	-0.0990405	0.180035	-0.550118	0.582238	1	Srpk1	20815	ENSMUSG00000004865	serine/arginine-rich protein specific kinase 1	Not significant
586.762	-0.16588	0.136089	-1.21891	0.222879	1	Pax3	18505	ENSMUSG00000004872	paired box 3	Not significant
3639.81	0.0659407	0.292272	0.225614	0.821501	1	Lbr	98386	ENSMUSG00000004880	lamin B receptor	Not significant
710.263	-0.0119832	0.273591	-0.0437997	0.965064	1	Crabp2	12904	ENSMUSG00000004885	cellular retinoic acid binding protein II	Not significant
2121.37	-0.201442	0.283419	-0.710756	0.477235	1	Nes	18008	ENSMUSG00000004891	nestin	Not significant
35.5197	0.228446	0.501019	0.455962	0.648418	1	Bcan	12032	ENSMUSG00000004892	brevican	Not significant
3.58456	-0.806441	1.84374	-0.437395	0.661825	1	Hapln2	73940	ENSMUSG00000004894	hyaluronan and proteoglycan link protein 2	Not significant
976.521	-0.0817326	0.267146	-0.305947	0.759645	1	Prcc	94315	ENSMUSG00000004895	papillary renal cell carcinoma (translocation-associated)	Not significant
124.041	0.0289999	0.310078	0.0935244	0.925487	1	Rrnad1	229503	ENSMUSG00000004896	ribosomal RNA adenine dimethylase domain containing 1	Not significant
5533.79	0.082037	0.292529	0.28044	0.77914	1	Hdgf	15191	ENSMUSG00000004897	heparin binding growth factor	Not significant
66.0397	0.427364	0.226423	1.88746	0.0590991	1	Slc25a18	71803	ENSMUSG00000004902	solute carrier family 25 (mitochondrial carrier), member 18	Not significant
1369.14	0.0142533	0.272066	0.0523893	0.958219	1	Thop1	50492	ENSMUSG00000004929	thimet oligopeptidase 1	Not significant
382.176	0.04195	0.695768	0.060293	0.951922	1	Apba3	57267	ENSMUSG00000004931	amyloid beta (A4) precursor protein-binding, family A, member 3	Not significant
23.1627	-0.0953345	0.746438	-0.127719	0.898371	1	Matk	17179	ENSMUSG00000004933	megakaryocyte-associated tyrosine kinase	Not significant
1050.78	-0.175176	0.369128	-0.474568	0.635095	1	Pias4	59004	ENSMUSG00000004934	protein inhibitor of activated STAT 4	Not significant
1628.71	0.0925633	0.185544	0.498875	0.617867	1	Map2k1	26395	ENSMUSG00000004936	mitogen-activated protein kinase kinase 1	Not significant
4194.11	-0.0377122	0.190993	-0.197453	0.843473	1	Sgta	52551	ENSMUSG00000004937	small glutamine-rich tetratricopeptide repeat (TPR)-containing, alpha	Not significant
1927.03	0.169914	0.236683	0.717897	0.472821	1	Tmem242	70544	ENSMUSG00000004945	transmembrane protein 242	Not significant
457.574	-0.00353068	0.296556	-0.0119056	0.990501	1	Dtx2	74198	ENSMUSG00000004947	deltex 2, E3 ubiquitin ligase	Not significant
389.827	0.0899941	0.327428	0.274852	0.78343	1	Hspb1	15507	ENSMUSG00000004951	heat shock protein 1	Not significant
80.966	-0.23831	0.441967	-0.539203	0.589747	1	Rasa4	54153	ENSMUSG00000004952	RAS p21 protein activator 4	Not significant
220.121	0.113184	0.524964	0.215602	0.829298	1	Syt5	53420	ENSMUSG00000004961	synaptotagmin V	Not significant
14552.4	-0.0270835	0.160151	-0.169112	0.865708	1	Hnrnpa2b1	53379	ENSMUSG00000004980	heterogeneous nuclear ribonucleoprotein A2/B1	Not significant
224.898	0.19158	0.310651	0.616706	0.537428	1	Ccdc130	67736	ENSMUSG00000004994	coiled-coil domain containing 130	Not significant
352.478	-0.239001	0.279788	-0.85422	0.392983	1	Mri1	67873	ENSMUSG00000004996	methylthioribose-1-phosphate isomerase 1	Not significant
1801.5	-0.0465244	0.156128	-0.297988	0.765712	1	Prkacb	18749	ENSMUSG00000005034	protein kinase, cAMP dependent, catalytic, beta	Not significant
256.032	0.0470348	0.237894	0.197713	0.843269	1	Sgsh	27029	ENSMUSG00000005043	N-sulfoglucosamine sulfohydrolase (sulfamidase)	Not significant
129.166	-0.0760833	0.637278	-0.119388	0.904968	1	Chd5	269610	ENSMUSG00000005045	chromodomain helicase DNA binding protein 5	Not significant
1407.28	0.123361	0.30423	0.405485	0.685121	1	Cstb	13014	ENSMUSG00000005054	cystatin B	Not significant
348.912	-0.000862287	0.492207	-0.00175188	0.998602	1	Sh2b2	23921	ENSMUSG00000005057	SH2B adaptor protein 2	Not significant
1882.03	0.0444092	0.145226	0.305793	0.759762	1	Pex5	19305	ENSMUSG00000005069	peroxisomal biogenesis factor 5	Not significant
1368.43	0.0144834	0.114862	0.126093	0.899658	1	Jkamp	104771	ENSMUSG00000005078	JNK1/MAPK8-associated membrane protein	Not significant
159.029	0.0161744	0.411599	0.0392966	0.968654	1	Cd44	12505	ENSMUSG00000005087	CD44 antigen	Not significant
1245.6	-0.0859958	0.852936	-0.100823	0.919691	1	Slc1a2	20511	ENSMUSG00000005089	solute carrier family 1 (glial high affinity glutamate transporter), member 2	Not significant
615.374	-0.216467	0.267308	-0.809804	0.418053	1	Eif2ak4	27103	ENSMUSG00000005102	eukaryotic translation initiation factor 2 alpha kinase 4	Not significant
3411.39	0.0668023	0.179091	0.373008	0.709143	1	Wdr1	22388	ENSMUSG00000005103	WD repeat domain 1	Not significant
10.8603	3.79872	1.24522	3.05065	0.00228348	1	Ccn4	22402	ENSMUSG00000005124	cellular communication network factor 4	Not significant
645.225	0.105521	0.318667	0.331132	0.740544	1	Ndrg1	17988	ENSMUSG00000005125	N-myc downstream regulated gene 1	Not significant
776.104	-0.104707	0.141495	-0.740001	0.459299	1	Man2b1	17159	ENSMUSG00000005142	mannosidase 2, alpha B1	Not significant
35.3254	-0.320997	0.447519	-0.717281	0.473201	1	Klf5	12224	ENSMUSG00000005148	Kruppel-like factor 5	Not significant
314.492	0.191412	0.22188	0.862683	0.388312	1	Wdr83	67836	ENSMUSG00000005150	WD repeat domain containing 83	Not significant
12378.2	0.0260673	0.192684	0.135285	0.892387	1	Prdx2	21672	ENSMUSG00000005161	peroxiredoxin 2	Not significant
4603.12	-0.122818	0.368761	-0.333057	0.739092	1	Polr2a	20020	ENSMUSG00000005198	polymerase (RNA) II (DNA directed) polypeptide A	Not significant
4675.45	0.000541886	0.213042	0.00254357	0.997971	1	Senp3	80886	ENSMUSG00000005204	SUMO/sentrin specific peptidase 3	Not significant
1493.43	-0.153545	0.185085	-0.829595	0.406768	1	Plekha8	231999	ENSMUSG00000005225	pleckstrin homology domain containing, family A (phosphoinositide binding specific) member 8	Not significant
2405.45	0.166683	0.203158	0.820461	0.411953	1	Spc25	66442	ENSMUSG00000005233	SPC25, NDC80 kinetochore complex component, homolog (S. cerevisiae)	Not significant
34.9611	-0.595459	0.699877	-0.850805	0.394878	1	Dnah2	327954	ENSMUSG00000005237	dynein, axonemal, heavy chain 2	Not significant
188.532	0.0209474	0.267932	0.078182	0.937683	1	Ripk4	72388	ENSMUSG00000005251	receptor-interacting serine-threonine kinase 4	Not significant
1822.44	0.0497976	0.179604	0.277263	0.781578	1	Ufd1	22230	ENSMUSG00000005262	ubiquitin recognition factor in ER-associated degradation 1	Not significant
197.373	-0.264079	0.215396	-1.22602	0.220192	1	Zfp287	170740	ENSMUSG00000005267	zinc finger protein 287	Not significant
1526.61	-0.0775703	0.328492	-0.23614	0.813324	1	Letm1	56384	ENSMUSG00000005299	leucine zipper-EF-hand containing transmembrane protein 1	Not significant
3838.91	0.00885791	0.187631	0.0472091	0.962347	1	Ubqln1	56085	ENSMUSG00000005312	ubiquilin 1	Not significant
41.6552	0.020267	0.628299	0.032257	0.974267	1	Fgfr4	14186	ENSMUSG00000005320	fibroblast growth factor receptor 4	Not significant
1345.22	0.0389254	0.292961	0.132869	0.894297	1	Cadm3	94332	ENSMUSG00000005338	cell adhesion molecule 3	Not significant
2400.86	0.0975166	0.200035	0.487497	0.625906	1	Txn2	56551	ENSMUSG00000005354	thioredoxin 2	Not significant
87.7931	0.113287	0.353378	0.320582	0.748527	1	Slc1a6	20513	ENSMUSG00000005357	solute carrier family 1 (high affinity aspartate/glutamate transporter), member 6	Not significant
1447.92	-0.057145	0.165934	-0.344383	0.730558	1	Slc1a3	20512	ENSMUSG00000005360	solute carrier family 1 (glial high affinity glutamate transporter), member 3	Not significant
1323.4	0.0677433	0.24115	0.280917	0.778774	1	Crbn	58799	ENSMUSG00000005362	cereblon	Not significant
4420.3	-0.0116356	0.27561	-0.0422175	0.966325	1	Msh6	17688	ENSMUSG00000005370	mutS homolog 6	Not significant
1535.72	-0.105609	0.404544	-0.261057	0.794049	1	Fbxo11	225055	ENSMUSG00000005371	F-box protein 11	Not significant
16.0682	-0.233611	0.945588	-0.247053	0.804867	1	Mlxipl	58805	ENSMUSG00000005373	MLX interacting protein-like	Not significant
1412.45	-0.145179	0.214056	-0.678228	0.497627	1	Tbl2	27368	ENSMUSG00000005374	transducin (beta)-like 2	Not significant
1581.35	0.0376311	0.238108	0.158042	0.874424	1	Bud23	66138	ENSMUSG00000005378	BUD23, rRNA methyltransferase and ribosome maturation factor	Not significant
781.245	-0.0218677	0.269338	-0.0811906	0.93529	1	Nid1	18073	ENSMUSG00000005397	nidogen 1	Not significant
6997.49	0.184486	0.246321	0.748964	0.453879	1	Mcm5	17218	ENSMUSG00000005410	minichromosome maintenance complex component 5	Not significant
1224.03	0.122039	0.222285	0.549022	0.582991	1	Hmox1	15368	ENSMUSG00000005413	heme oxygenase 1	Not significant
5400.47	-0.112904	0.272766	-0.413923	0.67893	1	Mprip	26936	ENSMUSG00000005417	myosin phosphatase Rho interacting protein	Not significant
1678.95	0.0864189	0.194789	0.443654	0.657293	1	Pafah1b3	18476	ENSMUSG00000005447	platelet-activating factor acetylhydrolase, isoform 1b, subunit 3	Not significant
3289.51	-0.00405416	0.240631	-0.0168481	0.986558	1	Prkaca	18747	ENSMUSG00000005469	protein kinase, cAMP dependent, catalytic, alpha	Not significant
1452.08	0.193829	0.218472	0.887204	0.374969	1	Asf1b	66929	ENSMUSG00000005470	anti-silencing function 1B histone chaperone	Not significant
4622.49	0.191671	0.157473	1.21716	0.223542	1	Ddx39a	68278	ENSMUSG00000005481	DEAD box helicase 39a	Not significant
1984.7	-0.0382992	0.139582	-0.274385	0.783788	1	Dnajb1	81489	ENSMUSG00000005483	DnaJ heat shock protein family (Hsp40) member B1	Not significant
534.458	0.307241	0.289211	1.06234	0.28808	1	Usp40	227334	ENSMUSG00000005501	ubiquitin specific peptidase 40	Not significant
899.93	-0.0179652	0.165589	-0.108493	0.913605	1	Kbtbd4	67136	ENSMUSG00000005505	kelch repeat and BTB (POZ) domain containing 4	Not significant
5959.98	-0.162615	0.203741	-0.798148	0.424784	1	Celf1	13046	ENSMUSG00000005506	CUGBP, Elav-like family member 1	Not significant
1416.1	0.10469	0.177484	0.589856	0.555287	1	Ndufs3	68349	ENSMUSG00000005510	NADH:ubiquinone oxidoreductase core subunit S3	Not significant
2218.4	0.0233394	0.207481	0.11249	0.910435	1	Por	18984	ENSMUSG00000005514	cytochrome p450 oxidoreductase	Not significant
996.194	-0.375048	0.507954	-0.73835	0.460302	1	Igf1r	16001	ENSMUSG00000005533	insulin-like growth factor I receptor	Not significant
1180.6	-0.0572585	0.241855	-0.236747	0.812853	1	Insr	16337	ENSMUSG00000005534	insulin receptor	Not significant
7.68255	0.519301	0.910783	0.570169	0.568563	1	Fcer2a	14128	ENSMUSG00000005540	Fc receptor, IgE, low affinity II, alpha polypeptide	Not significant
74.7251	0.846111	0.45888	1.84386	0.0652031	1	Atp4a	11944	ENSMUSG00000005553	ATPase, H+/K+ exchanging, gastric, alpha polypeptide	Not significant
4625.06	0.0313402	0.338652	0.0925439	0.926266	1	Trim28	21849	ENSMUSG00000005566	tripartite motif-containing 28	Not significant
2183.8	0.0562731	0.303004	0.185717	0.852666	1	Ube2m	22192	ENSMUSG00000005575	ubiquitin-conjugating enzyme E2M	Not significant
125.887	-0.0616069	0.242775	-0.253761	0.79968	1	Adcy9	11515	ENSMUSG00000005580	adenylate cyclase 9	Not significant
116.551	-0.018156	0.421976	-0.0430263	0.965681	1	Mef2c	17260	ENSMUSG00000005583	myocyte enhancer factor 2C	Not significant
3579.42	-0.246681	0.211298	-1.16746	0.243027	1	Ctr9	22083	ENSMUSG00000005609	CTR9 homolog, Paf1/RNA polymerase II complex component	Not significant
28562.2	0.00607864	0.120218	0.0505635	0.959673	1	Eif4g2	13690	ENSMUSG00000005610	eukaryotic translation initiation factor 4, gamma 2	Not significant
1874.3	0.0494698	0.172202	0.287277	0.7739	1	Pcyt1a	13026	ENSMUSG00000005615	phosphate cytidylyltransferase 1, choline, alpha isoform	Not significant
342.633	-0.643053	0.486714	-1.32121	0.186431	1	Zfp592	233410	ENSMUSG00000005621	zinc finger protein 592	Not significant
9432.82	0.0370943	0.220975	0.167867	0.866688	1	Psmd4	19185	ENSMUSG00000005625	proteasome (prosome, macropain) 26S subunit, non-ATPase, 4	Not significant
3172.52	0.0270929	0.195407	0.138649	0.889728	1	Snx6	72183	ENSMUSG00000005656	sorting nexin 6	Not significant
1972.44	0.0771381	0.205763	0.374888	0.707744	1	Mthfd2	17768	ENSMUSG00000005667	methylenetetrahydrofolate dehydrogenase (NAD+ dependent), methenyltetrahydrofolate cyclohydrolase	Not significant
943.105	-0.321809	0.430863	-0.746893	0.455128	1	Kit	16590	ENSMUSG00000005672	KIT proto-oncogene receptor tyrosine kinase	Not significant
808.453	0.393296	0.269234	1.4608	0.144071	1	Tomm40l	641376	ENSMUSG00000005674	translocase of outer mitochondrial membrane 40-like	Not significant
771.628	-0.000258637	0.216076	-0.00119697	0.999045	1	Pan2	103135	ENSMUSG00000005682	PAN2 poly(A) specific ribonuclease subunit	Not significant
8033.11	-0.033058	0.0986514	-0.335099	0.737551	1	Cs	12974	ENSMUSG00000005683	citrate synthase	Not significant
19.4848	-0.441853	0.891021	-0.495895	0.619968	1	Ampd3	11717	ENSMUSG00000005686	adenosine monophosphate deaminase 3	Not significant
2494.58	-0.0231989	0.202071	-0.114806	0.908599	1	Bcas2	68183	ENSMUSG00000005687	BCAS2 pre-mRNA processing factor	Not significant
2590.1	-0.12915	0.141969	-0.909706	0.362977	1	Ctcf	13018	ENSMUSG00000005698	CCCTC-binding factor	Not significant
350.955	0.126477	0.189261	0.668266	0.503964	1	Pard6a	56513	ENSMUSG00000005699	par-6 family cell polarity regulator alpha	Not significant
236.796	0.0937677	0.341875	0.274275	0.783873	1	Tfap4	83383	ENSMUSG00000005718	transcription factor AP4	Not significant
10314.7	-0.0127189	0.275564	-0.0461559	0.963186	1	Ranbp1	19385	ENSMUSG00000005732	RAN binding protein 1	Not significant
11.3176	-1.08977	1.03338	-1.05456	0.291625	1	Cd247	12503	ENSMUSG00000005763	CD247 antigen	Not significant
289.222	0.173233	0.337419	0.513405	0.607668	1	Rfx5	53970	ENSMUSG00000005774	regulatory factor X, 5 (influences HLA class II expression)	Not significant
14158.9	0.0617416	0.212377	0.290716	0.771268	1	Psmb4	19172	ENSMUSG00000005779	proteasome (prosome, macropain) subunit, beta type 4	Not significant
586.397	-0.141852	0.253672	-0.559193	0.57603	1	Slc30a4	22785	ENSMUSG00000005802	solute carrier family 30 (zinc transporter), member 4	Not significant
29.4466	0.574781	0.67621	0.850005	0.395323	1	Sqor	59010	ENSMUSG00000005803	sulfide quinone oxidoreductase	Not significant
1199.94	-0.144331	0.20311	-0.710602	0.477331	1	Bloc1s6	18457	ENSMUSG00000005804	biogenesis of lysosomal organelles complex-1, subunit 6, pallidin	Not significant
1159.29	0.018761	0.135845	0.138106	0.890157	1	Metap1	75624	ENSMUSG00000005813	methionyl aminopeptidase 1	Not significant
379.319	0.188133	0.221101	0.850893	0.394829	1	Gpr108	78308	ENSMUSG00000005823	G protein-coupled receptor 108	Not significant
20.8184	0.662878	1.10964	0.597379	0.550255	1	Gata6	14465	ENSMUSG00000005836	GATA binding protein 6	Not significant
6064.42	0.0561619	0.21289	0.263808	0.791928	1	Rsl1d1	66409	ENSMUSG00000005846	ribosomal L1 domain containing 1	Not significant
2062.39	-0.0373404	0.366214	-0.101964	0.918786	1	Apc	11789	ENSMUSG00000005871	APC, WNT signaling pathway regulator	Not significant
1610.35	0.125443	0.188542	0.66533	0.505839	1	Reep5	13476	ENSMUSG00000005873	receptor accessory protein 5	Not significant
2811.56	0.178562	0.161286	1.10711	0.268246	1	Ergic3	66366	ENSMUSG00000005881	ERGIC and golgi 3	Not significant
943.869	0.0630018	0.250369	0.251636	0.801323	1	Uqcc1	56046	ENSMUSG00000005882	ubiquinol-cytochrome c reductase complex assembly factor 1	Not significant
1351.18	-0.0962093	0.267681	-0.359418	0.719283	1	Ncoa2	17978	ENSMUSG00000005886	nuclear receptor coactivator 2	Not significant
696.114	-2.69454	1.29755	-2.07664	0.0378346	1	Trh	22044	ENSMUSG00000005892	thyrotropin releasing hormone	Not significant
1144.73	-0.164094	0.273914	-0.599071	0.549126	1	Nr2c2	22026	ENSMUSG00000005893	nuclear receptor subfamily 2, group C, member 2	Not significant
354.353	0.0195638	0.185415	0.105513	0.915969	1	Nr2c1	22025	ENSMUSG00000005897	nuclear receptor subfamily 2, group C, member 1	Not significant
1530.68	0.0805304	0.116939	0.688655	0.49104	1	Smpd4	77626	ENSMUSG00000005899	sphingomyelin phosphodiesterase 4	Not significant
422.347	0.22726	0.31121	0.730247	0.465239	1	Pex1	71382	ENSMUSG00000005907	peroxisomal biogenesis factor 1	Not significant
11.1157	-0.138833	0.887129	-0.156496	0.875642	1	Otx1	18423	ENSMUSG00000005917	orthodenticle homeobox 1	Not significant
2563.39	-0.0505032	0.143563	-0.351785	0.724999	1	Kctd20	66989	ENSMUSG00000005936	potassium channel tetramerisation domain containing 20	Not significant
14.7439	0.633847	0.848243	0.747247	0.454915	1	Itgae	16407	ENSMUSG00000005947	integrin alpha E, epithelial-associated	Not significant
1091.65	-0.136867	0.218811	-0.625502	0.531641	1	Ctns	83429	ENSMUSG00000005949	cystinosis, nephropathic	Not significant
17.4633	0.471881	0.511015	0.92342	0.355788	1	P2rx5	94045	ENSMUSG00000005950	purinergic receptor P2X, ligand-gated ion channel, 5	Not significant
286.406	0.0563272	0.152075	0.370391	0.711092	1	Shpk	74637	ENSMUSG00000005951	sedoheptulokinase	Not significant
423.625	-0.191066	0.530415	-0.360221	0.718682	1	Ephb3	13845	ENSMUSG00000005958	Eph receptor B3	Not significant
308.425	0.0435935	0.196713	0.22161	0.824618	1	Tuft1	22156	ENSMUSG00000005968	tuftelin 1	Not significant
2371.49	0.0146701	0.163709	0.0896108	0.928596	1	Rcn1	19672	ENSMUSG00000005973	reticulocalbin 1	Not significant
84.9924	-0.28075	0.443544	-0.63297	0.526753	1	Dnase1	13419	ENSMUSG00000005980	deoxyribonuclease I	Not significant
1868.39	-0.0728711	0.172504	-0.422431	0.672711	1	Trap1	68015	ENSMUSG00000005981	TNF receptor-associated protein 1	Not significant
780.915	-0.00933588	0.129997	-0.0718161	0.942748	1	Naa60	74763	ENSMUSG00000005982	N(alpha)-acetyltransferase 60, NatF catalytic subunit	Not significant
188.027	0.113909	0.238743	0.47712	0.633276	1	Ankrd13d	68423	ENSMUSG00000005986	ankyrin repeat domain 13 family, member D	Not significant
4610.23	-0.122605	0.275483	-0.445055	0.65628	1	Tpr	108989	ENSMUSG00000006005	translocated promoter region, nuclear basket protein	Not significant
859.039	0.176586	0.329803	0.535428	0.592354	1	Odr4	226499	ENSMUSG00000006010	odr4 GPCR localization factor homolog	Not significant
120.386	-0.0472697	0.469459	-0.10069	0.919797	1	Dhx34	71723	ENSMUSG00000006019	DEAH (Asp-Glu-Ala-His) box polypeptide 34	Not significant
138.205	-0.235412	0.189387	-1.24302	0.21386	1	Kptn	70394	ENSMUSG00000006021	kaptin	Not significant
1647.96	-0.115766	0.262471	-0.441063	0.659168	1	Napa	108124	ENSMUSG00000006024	N-ethylmaleimide sensitive fusion protein attachment protein alpha	Not significant
1694.36	0.0324409	0.301521	0.107591	0.91432	1	Sra1	24068	ENSMUSG00000006050	steroid receptor RNA activator 1	Not significant
3465.14	0.0838886	0.223358	0.375579	0.70723	1	Atp5g1	11951	ENSMUSG00000006057	ATP synthase, H+ transporting, mitochondrial F0 complex, subunit C1 (subunit 9)	Not significant
1556.7	0.0867898	0.208277	0.416704	0.676895	1	Snf8	27681	ENSMUSG00000006058	SNF8, ESCRT-II complex subunit, homolog (S. cerevisiae)	Not significant
2037.93	0.107917	0.223288	0.483306	0.628878	1	Tbcb	66411	ENSMUSG00000006095	tubulin folding cofactor B	Not significant
482.043	0.0327734	0.201084	0.162984	0.870531	1	Inpp5k	19062	ENSMUSG00000006127	inositol polyphosphate 5-phosphatase K	Not significant
2222.27	-0.0265741	0.224046	-0.11861	0.905585	1	Crkl	12929	ENSMUSG00000006134	v-crk avian sarcoma virus CT10 oncogene homolog-like	Not significant
19.2897	-0.965623	0.93901	-1.02834	0.303789	1	Eps8l1	67425	ENSMUSG00000006154	EPS8-like 1	Not significant
3221.02	-0.0708498	0.151906	-0.466405	0.640926	1	Clint1	216705	ENSMUSG00000006169	clathrin interactor 1	Not significant
78.9511	-0.139691	0.339617	-0.411319	0.680839	1	Prss16	54373	ENSMUSG00000006179	protease, serine 16 (thymus)	Not significant
276.966	-0.298185	0.281102	-1.06077	0.288793	1	Cdkal1	68916	ENSMUSG00000006191	CDK5 regulatory subunit associated protein 1-like 1	Not significant
103.572	0.262435	0.337193	0.778293	0.436396	1	Htra1	56213	ENSMUSG00000006205	HtrA serine peptidase 1	Not significant
899.136	0.151455	0.285636	0.530237	0.595948	1	Zbtb17	22642	ENSMUSG00000006215	zinc finger and BTB domain containing 17	Not significant
92.1663	-0.197482	0.41015	-0.481486	0.630171	1	Fam131c	277743	ENSMUSG00000006218	family with sequence similarity 131, member C	Not significant
710.647	0.11948	0.314207	0.38026	0.703752	1	Fblim1	74202	ENSMUSG00000006219	filamin binding LIM protein 1	Not significant
57.4282	0.456954	0.394209	1.15917	0.246388	1	Epor	13857	ENSMUSG00000006235	erythropoietin receptor	Not significant
44.7877	0.074105	0.421312	0.175891	0.86038	1	Ccdc159	67119	ENSMUSG00000006241	coiled-coil domain containing 159	Not significant
809.39	-0.106416	0.266162	-0.399818	0.689291	1	Mob1b	68473	ENSMUSG00000006262	MOB kinase activator 1B	Not significant
6289.15	0.0195941	0.209464	0.0935443	0.925471	1	Atp6v1b2	11966	ENSMUSG00000006273	ATPase, H+ transporting, lysosomal V1 subunit B2	Not significant
1082.06	-0.11314	0.145865	-0.775652	0.437954	1	Eps15l1	13859	ENSMUSG00000006276	epidermal growth factor receptor pathway substrate 15-like 1	Not significant
162.146	0.253419	0.28602	0.88602	0.375607	1	Tep1	21745	ENSMUSG00000006281	telomerase associated protein 1	Not significant
982.207	0.218951	0.135237	1.61901	0.105444	1	Ttc5	219022	ENSMUSG00000006288	tetratricopeptide repeat domain 5	Not significant
573.583	-0.0617194	0.217392	-0.283908	0.776481	1	Osgep	66246	ENSMUSG00000006289	O-sialoglycoprotein endopeptidase	Not significant
3213.33	0.0877909	0.336809	0.260655	0.794359	1	Aamp	227290	ENSMUSG00000006299	angio-associated migratory protein	Not significant
164.776	1.07509	0.446277	2.40901	0.0159957	1	Tmbim1	69660	ENSMUSG00000006301	transmembrane BAX inhibitor motif containing 1	Not significant
8994.68	0.0304327	0.150627	0.202039	0.839886	1	Arpc2	76709	ENSMUSG00000006304	actin related protein 2/3 complex, subunit 2	Not significant
513.8	-0.521593	0.605059	-0.862053	0.388658	1	Kmt2b	75410	ENSMUSG00000006307	lysine (K)-specific methyltransferase 2B	Not significant
12.3557	-0.112219	0.624718	-0.179632	0.857442	1	Zbtb32	58206	ENSMUSG00000006310	zinc finger and BTB domain containing 32	Not significant
34.8442	0.494084	1.14781	0.430459	0.666862	1	Etv2	14008	ENSMUSG00000006311	ets variant 2	Not significant
1504.22	0.140157	0.230467	0.608144	0.543092	1	Tmem147	69804	ENSMUSG00000006315	transmembrane protein 147	Not significant
18044.4	0.18846	0.192845	0.977263	0.328439	1	Rps9	76846	ENSMUSG00000006333	ribosomal protein S9	Not significant
256.949	-0.0220221	0.243131	-0.0905769	0.927829	1	Tfpt	69714	ENSMUSG00000006335	TCF3 (E2A) fusion partner	Not significant
16.5727	0.750496	0.569093	1.31876	0.18725	1	Susd2	71733	ENSMUSG00000006342	sushi domain containing 2	Not significant
16.9647	1.54745	0.818084	1.89156	0.0585499	1	Ggt1	14598	ENSMUSG00000006345	gamma-glutamyltransferase 1	Not significant
1222.9	0.0535496	0.182799	0.292942	0.769566	1	Crip2	68337	ENSMUSG00000006356	cysteine rich protein 2	Not significant
108.383	0.270983	0.640708	0.422944	0.672336	1	Crip1	12925	ENSMUSG00000006360	cysteine-rich protein 1 (intestinal)	Not significant
672.464	0.186913	0.163471	1.1434	0.252874	1	Cbfa2t3	12398	ENSMUSG00000006362	CBFA2/RUNX1 translocation partner 3	Not significant
1177.07	0.148813	0.23255	0.639921	0.522224	1	Fbln1	14114	ENSMUSG00000006369	fibulin 1	Not significant
5826.56	0.0443015	0.143577	0.308556	0.757659	1	Pgrmc1	53328	ENSMUSG00000006373	progesterone receptor membrane component 1	Not significant
1036.48	0.331811	0.205262	1.61652	0.105981	1	ENSMUSG00000006378	26912	ENSMUSG00000006378	glycine C-acetyltransferase (2-amino-3-ketobutyrate-coenzyme A ligase)	Not significant
17.5355	-0.240669	1.01706	-0.236631	0.812943	1	Tek	21687	ENSMUSG00000006386	TEK receptor tyrosine kinase	Not significant
872.58	0.0279497	0.183852	0.152023	0.879169	1	Elovl1	54325	ENSMUSG00000006390	elongation of very long chain fatty acids (FEN1/Elo2, SUR4/Elo3, yeast)-like 1	Not significant
1472.91	0.12049	0.230804	0.522045	0.601639	1	Med8	80509	ENSMUSG00000006392	mediator complex subunit 8	Not significant
139.555	0.317962	0.299356	1.06215	0.288166	1	Hyi	68180	ENSMUSG00000006395	hydroxypyruvate isomerase (putative)	Not significant
3236.35	0.0858832	0.2693	0.318913	0.749793	1	Cdc20	107995	ENSMUSG00000006398	cell division cycle 20	Not significant
33.3116	0.676266	0.353079	1.91534	0.0554498	1	Adamts4	240913	ENSMUSG00000006403	a disintegrin-like and metallopeptidase (reprolysin type) with thrombospondin type 1 motif, 4	Not significant
17.3838	-0.433298	0.688448	-0.629384	0.529098	1	Nectin4	71740	ENSMUSG00000006411	nectin cell adhesion molecule 4	Not significant
1839.44	-0.105142	0.26344	-0.399112	0.689811	1	Pfdn2	18637	ENSMUSG00000006412	prefoldin 2	Not significant
1819.53	0.0821807	0.223802	0.367203	0.713467	1	Rnf114	81018	ENSMUSG00000006418	ring finger protein 114	Not significant
1070.64	-0.109019	0.195167	-0.558594	0.576439	1	C330007P06Rik	77644	ENSMUSG00000006423	STING1 ER exit protein 1	Not significant
90.0022	-0.0146019	0.58644	-0.0248992	0.980135	1	Neurl1a	18011	ENSMUSG00000006435	neuralized E3 ubiquitin protein ligase 1A	Not significant
2605.52	0.0159586	0.168683	0.0946068	0.924627	1	Srm	20810	ENSMUSG00000006442	spermidine synthase	Not significant
453.658	-0.049021	0.39533	-0.124	0.901315	1	Epha2	13836	ENSMUSG00000006445	Eph receptor A2	Not significant
1351.79	0.042669	0.316522	0.134806	0.892765	1	Rbm14	56275	ENSMUSG00000006456	RNA binding motif protein 14	Not significant
446.536	0.506667	0.409951	1.23592	0.216488	1	Actn3	11474	ENSMUSG00000006457	actinin alpha 3	Not significant
345.697	0.0176315	0.240803	0.0732196	0.941631	1	Zdhhc24	70605	ENSMUSG00000006463	zinc finger, DHHC domain containing 24	Not significant
384.921	-0.353316	0.228587	-1.54565	0.122188	1	Bbs1	52028	ENSMUSG00000006464	Bardet-Biedl syndrome 1 (human)	Not significant
400.587	-0.0753526	0.276246	-0.272774	0.785027	1	ENSMUSG00000006471	78797	ENSMUSG00000006471	NADPH dependent diflavin oxidoreductase 1	Not significant
702.106	-0.331641	0.568331	-0.583535	0.559533	1	Nsmf	56876	ENSMUSG00000006476	NMDA receptor synaptonuclear signaling and neuronal migration factor	Not significant
1245.64	0.259085	0.341627	0.758387	0.448219	1	Pdk1	228026	ENSMUSG00000006494	pyruvate dehydrogenase kinase, isoenzyme 1	Not significant
9179.21	-0.0717497	0.213375	-0.33626	0.736675	1	Ptbp1	19205	ENSMUSG00000006498	polypyrimidine tract binding protein 1	Not significant
1169.11	0.0616186	0.263079	0.234221	0.814814	1	Mvd	192156	ENSMUSG00000006517	mevalonate (diphospho) decarboxylase	Not significant
535.61	0.222958	0.248277	0.89802	0.369175	1	Cyba	13057	ENSMUSG00000006519	cytochrome b-245, alpha polypeptide	Not significant
344.171	0.0878065	0.311703	0.281699	0.778174	1	Stimate	69179	ENSMUSG00000006526	STIM activating enhancer	Not significant
650.449	0.0662479	0.205198	0.322849	0.74681	1	Sfmbt1	54650	ENSMUSG00000006527	Scm-like with four mbt domains 1	Not significant
89.0518	0.199708	0.384616	0.519241	0.603593	1	Atp7b	11979	ENSMUSG00000006567	ATPase, Cu++ transporting, beta polypeptide	Not significant
2701.71	0.0311875	0.275944	0.113021	0.910014	1	Rundc3a	51799	ENSMUSG00000006575	RUN domain containing 3A	Not significant
217.151	0.477799	0.530938	0.899916	0.368165	1	Slc4a3	20536	ENSMUSG00000006576	solute carrier family 4 (anion exchanger), member 3	Not significant
783.755	0.0448864	0.406785	0.110344	0.912136	1	Cdt1	67177	ENSMUSG00000006585	chromatin licensing and DNA replication factor 1	Not significant
1758.62	-0.138796	0.442097	-0.313948	0.75356	1	Runx1t1	12395	ENSMUSG00000006586	RUNX1 translocation partner 1	Not significant
13.123	-0.318623	0.739159	-0.431061	0.666424	1	Snai3	30927	ENSMUSG00000006587	snail family zinc finger 3	Not significant
1717.45	0.13414	0.162053	0.827752	0.407811	1	Aprt	11821	ENSMUSG00000006589	adenine phosphoribosyl transferase	Not significant
1721.8	0.000304807	0.120354	0.00253258	0.997979	1	Gtf2h1	14884	ENSMUSG00000006599	general transcription factor II H, polypeptide 1	Not significant
28.5019	-0.939718	0.563034	-1.66902	0.0951126	1	Hfe	15216	ENSMUSG00000006611	homeostatic iron regulator	Not significant
177.222	0.17438	0.232911	0.748697	0.45404	1	Abhd1	57742	ENSMUSG00000006638	abhydrolase domain containing 1	Not significant
502.632	0.385067	0.265971	1.44778	0.147678	1	Slc5a6	330064	ENSMUSG00000006641	solute carrier family 5 (sodium-dependent vitamin transporter), member 6	Not significant
2609.67	-0.0215444	0.29584	-0.0728244	0.941946	1	Aplp1	11803	ENSMUSG00000006651	amyloid beta (A4) precursor-like protein 1	Not significant
2817.26	-0.0067523	0.212923	-0.0317125	0.974701	1	Qrich1	69232	ENSMUSG00000006673	glutamine-rich 1	Not significant
11.8727	2.32881	1.06693	2.18272	0.0290564	1	P4htm	74443	ENSMUSG00000006675	prolyl 4-hydroxylase, transmembrane (endoplasmic reticulum)	Not significant
2083.54	-0.0585404	0.263273	-0.222356	0.824037	1	Usp19	71472	ENSMUSG00000006676	ubiquitin specific peptidase 19	Not significant
1755.94	-0.126679	0.294924	-0.429532	0.667536	1	Pola1	18968	ENSMUSG00000006678	polymerase (DNA directed), alpha 1	Not significant
9228.07	0.0302543	0.18365	0.164739	0.869149	1	Cdc42	12540	ENSMUSG00000006699	cell division cycle 42	Not significant
865.736	0.0334475	0.301894	0.110792	0.911781	1	Pknox1	18771	ENSMUSG00000006705	Pbx/knotted 1 homeobox	Not significant
1212.49	0.170979	0.197923	0.863867	0.387661	1	Gmnn	57441	ENSMUSG00000006715	geminin	Not significant
714.533	-0.088599	0.366116	-0.241997	0.808782	1	Acot13	66834	ENSMUSG00000006717	acyl-CoA thioesterase 13	Not significant
343.509	0.00529646	0.221312	0.023932	0.980907	1	Zfp184	193452	ENSMUSG00000006720	zinc finger protein 184 (Kruppel-like)	Not significant
11.6637	1.77114	0.873171	2.0284	0.0425194	1	Cyp27b1	13115	ENSMUSG00000006724	cytochrome P450, family 27, subfamily b, polypeptide 1	Not significant
16962	-0.109691	0.195266	-0.561752	0.574285	1	Cdk4	12567	ENSMUSG00000006728	cyclin-dependent kinase 4	Not significant
293.406	0.0458135	0.334917	0.13679	0.891196	1	B4galnt1	14421	ENSMUSG00000006731	beta-1,4-N-acetyl-galactosaminyl transferase 1	Not significant
720.229	0.0296287	0.262161	0.113017	0.910017	1	Mettl1	17299	ENSMUSG00000006732	methyltransferase like 1	Not significant
1508.58	0.115514	0.139067	0.830635	0.40618	1	Tspan31	67125	ENSMUSG00000006736	tetraspanin 31	Not significant
3834.27	-0.159406	0.260552	-0.611802	0.540669	1	Kif5b	16573	ENSMUSG00000006740	kinesin family member 5B	Not significant
1140.02	-0.0231565	0.194157	-0.119267	0.905064	1	Saal1	78935	ENSMUSG00000006763	serum amyloid A-like 1	Not significant
17.3566	-1.99841	1.09889	-1.81857	0.0689775	1	Tph2	216343	ENSMUSG00000006764	tryptophan hydroxylase 2	Not significant
183.065	0.326211	0.32057	1.0176	0.308869	1	Cnp	12799	ENSMUSG00000006782	2',3'-cyclic nucleotide 3' phosphodiesterase	Not significant
88.7248	0.257525	0.397528	0.647816	0.517104	1	Odad4	74407	ENSMUSG00000006784	outer dynein arm complex subunit 4	Not significant
1040.11	-0.130008	0.177907	-0.730765	0.464923	1	Sulf2	72043	ENSMUSG00000006800	sulfatase 2	Not significant
2418.08	-0.0696013	0.166176	-0.418841	0.675332	1	Sod2	20656	ENSMUSG00000006818	superoxide dismutase 2, mitochondrial	Not significant
166.673	0.0292792	0.328823	0.0890426	0.929048	1	Tmco6	71983	ENSMUSG00000006850	transmembrane and coiled-coil domains 6	Not significant
398.386	-0.112944	0.267523	-0.422185	0.67289	1	Stambp	70527	ENSMUSG00000006906	STAM binding protein	Not significant
287.665	-0.0323136	0.241037	-0.134061	0.893354	1	Ezh1	14055	ENSMUSG00000006920	enhancer of zeste 1 polycomb repressive complex 2 subunit	Not significant
1211.18	-0.0445572	0.401356	-0.111016	0.911603	1	Hap1	15114	ENSMUSG00000006930	huntingtin-associated protein 1	Not significant
151.1	0.106044	0.382863	0.276977	0.781798	1	P3h4	66180	ENSMUSG00000006931	prolyl 3-hydroxylase family member 4 (non-enzymatic)	Not significant
26647.1	-0.0355657	0.219947	-0.161702	0.871541	1	Ctnnb1	12387	ENSMUSG00000006932	catenin (cadherin associated protein), beta 1	Not significant
1626.4	0.144508	0.242877	0.594984	0.551854	1	Eif1b	68969	ENSMUSG00000006941	eukaryotic translation initiation factor 1B	Not significant
38.8178	0.0924144	0.571622	0.16167	0.871565	1	Chrd	12667	ENSMUSG00000006958	chordin	Not significant
12426.3	-0.031014	0.23523	-0.131845	0.895107	1	Psmd2	21762	ENSMUSG00000006998	proteasome (prosome, macropain) 26S subunit, non-ATPase, 2	Not significant
183.521	0.172489	0.374538	0.460538	0.64513	1	Syngr3	20974	ENSMUSG00000007021	synaptogyrin 3	Not significant
1269.11	-0.00402018	0.558218	-0.00720182	0.994254	1	Vars	22321	ENSMUSG00000007029	valyl-tRNA synthetase	Not significant
117.976	-0.022123	0.279817	-0.0790623	0.936983	1	Hspa1l	15482	ENSMUSG00000007033	heat shock protein 1-like	Not significant
28.4833	1.08751	0.576754	1.88557	0.0593534	1	Msh5	17687	ENSMUSG00000007035	mutS homolog 5	Not significant
274.04	-0.234249	0.372782	-0.628382	0.529754	1	Abhd16a	193742	ENSMUSG00000007036	abhydrolase domain containing 16A	Not significant
928.034	-0.118563	0.220298	-0.538193	0.590444	1	Neu1	18010	ENSMUSG00000007038	neuraminidase 1	Not significant
3094.68	0.141217	0.198049	0.713039	0.475822	1	Ddah2	51793	ENSMUSG00000007039	dimethylarginine dimethylaminohydrolase 2	Not significant
2734.91	0.102904	0.273795	0.375843	0.707034	1	Clic1	114584	ENSMUSG00000007041	chloride intracellular channel 1	Not significant
900.102	0.100197	0.19608	0.511001	0.60935	1	Lsm2	27756	ENSMUSG00000007050	LSM2 homolog, U6 small nuclear RNA and mRNA degradation associated	Not significant
1210.61	-0.749076	0.219421	-3.41387	0.000640472	0.587433	Pole	18973	ENSMUSG00000007080	polymerase (DNA directed), epsilon	Not significant
13.0876	-0.0111535	0.663294	-0.0168153	0.986584	1	Atp1a2	98660	ENSMUSG00000007097	ATPase, Na+/K+ transporting, alpha 2 polypeptide	Not significant
167.78	-0.0215658	0.443904	-0.0485821	0.961252	1	Stx1a	20907	ENSMUSG00000007207	syntaxin 1A (brain)	Not significant
259.591	0.0785664	0.390259	0.201319	0.840449	1	Zfp775	243372	ENSMUSG00000007216	zinc finger protein 775	Not significant
14.2852	0.151768	0.49912	0.30407	0.761075	1	Scube2	56788	ENSMUSG00000007279	signal peptide, CUB domain, EGF-like 2	Not significant
1933.65	0.028794	0.150078	0.19186	0.847852	1	Mrpl49	18120	ENSMUSG00000007338	mitochondrial ribosomal protein L49	Not significant
129.906	0.0101003	0.381697	0.0264615	0.978889	1	Dennd2c	329727	ENSMUSG00000007379	DENN/MADD domain containing 2C	Not significant
1939.42	-0.0371028	0.25856	-0.143498	0.885897	1	Mark3	17169	ENSMUSG00000007411	MAP/microtubule affinity regulating kinase 3	Not significant
1225.32	-0.0222677	0.577761	-0.0385414	0.969256	1	Gatad1	67210	ENSMUSG00000007415	GATA zinc finger domain containing 1	Not significant
212.164	0.112699	0.434834	0.259176	0.795499	1	ENSMUSG00000007440	12943	ENSMUSG00000007440	protocadherin alpha 10	Not significant
5794.19	0.0309988	0.116853	0.26528	0.790794	1	M6pr	17113	ENSMUSG00000007458	mannose-6-phosphate receptor, cation dependent	Not significant
607.174	-0.133266	0.251163	-0.530594	0.5957	1	Lrrc8a	241296	ENSMUSG00000007476	leucine rich repeat containing 8A VRAC subunit A	Not significant
15.7894	-0.17755	0.708189	-0.25071	0.802038	1	Mc5r	17203	ENSMUSG00000007480	melanocortin 5 receptor	Not significant
9585.04	0.0652734	0.112391	0.580772	0.561394	1	Ppp2r1a	51792	ENSMUSG00000007564	protein phosphatase 2, regulatory subunit A, alpha	Not significant
229.987	-0.1075	0.618059	-0.173931	0.86192	1	Fance	72775	ENSMUSG00000007570	Fanconi anemia, complementation group E	Not significant
1388.75	-0.00399115	0.1472	-0.0271139	0.978369	1	Tinf2	28113	ENSMUSG00000007589	Terf1 (TRF1)-interacting nuclear factor 2	Not significant
15.8479	0.054153	0.587231	0.0922176	0.926525	1	Tssk4	71099	ENSMUSG00000007591	testis-specific serine kinase 4	Not significant
198.697	-0.0715964	0.302404	-0.236758	0.812845	1	Hapln4	330790	ENSMUSG00000007594	hyaluronan and proteoglycan link protein 4	Not significant
336.447	-0.113734	0.27469	-0.414044	0.678842	1	Dus3l	224907	ENSMUSG00000007603	dihydrouridine synthase 3-like (S. cerevisiae)	Not significant
304.143	0.0889155	0.615997	0.144344	0.885229	1	Gtpbp3	70359	ENSMUSG00000007610	GTP binding protein 3	Not significant
3784.08	-0.000347422	0.205733	-0.00168871	0.998653	1	Tgfbr1	21812	ENSMUSG00000007613	transforming growth factor, beta receptor I	Not significant
641.033	-0.0293867	0.306743	-0.0958023	0.923678	1	Homer1	26556	ENSMUSG00000007617	homer scaffolding protein 1	Not significant
191.397	0.250242	0.198094	1.26325	0.2065	1	Rad51c	114714	ENSMUSG00000007646	RAD51 paralog C	Not significant
160.994	-0.0690479	0.413094	-0.167148	0.867254	1	Gabrb2	14401	ENSMUSG00000007653	gamma-aminobutyric acid (GABA) A receptor, subunit beta 2	Not significant
54.1161	0.183823	0.450492	0.40805	0.683237	1	Cav1	12389	ENSMUSG00000007655	caveolin 1, caveolae protein	Not significant
4907.7	0.121419	0.320147	0.379262	0.704494	1	Arpp19	59046	ENSMUSG00000007656	cAMP-regulated phosphoprotein 19	Not significant
1159.59	0.192082	0.366986	0.523404	0.600693	1	Bcl2l1	12048	ENSMUSG00000007659	BCL2-like 1	Not significant
2484.62	-0.0430764	0.699255	-0.0616032	0.950879	1	Khsrp	16549	ENSMUSG00000007670	KH-type splicing regulatory protein	Not significant
834.836	0.25117	0.267882	0.937616	0.348442	1	Ccdc124	234388	ENSMUSG00000007721	coiled-coil domain containing 124	Not significant
13984.3	0.0345429	0.150755	0.229133	0.818766	1	Cct4	12464	ENSMUSG00000007739	chaperonin containing Tcp1, subunit 4 (delta)	Not significant
199.221	0.297223	0.33254	0.893796	0.371431	1	Cpt1c	78070	ENSMUSG00000007783	carnitine palmitoyltransferase 1c	Not significant
1033.02	0.0139392	0.215078	0.0648102	0.948325	1	Zfp655	72611	ENSMUSG00000007812	zinc finger protein 655	Not significant
4481.02	0.0686175	0.11163	0.614688	0.53876	1	Rhoa	11848	ENSMUSG00000007815	ras homolog family member A	Not significant
2401.44	-0.261096	0.872775	-0.299156	0.764821	1	Zmiz1	328365	ENSMUSG00000007817	zinc finger, MIZ-type containing 1	Not significant
500.146	0.0967386	0.330306	0.292876	0.769617	1	Ankrd26	232339	ENSMUSG00000007827	ankyrin repeat domain 26	Not significant
217.388	0.0163472	0.464643	0.0351822	0.971934	1	Aldh16a1	69748	ENSMUSG00000007833	aldehyde dehydrogenase 16 family, member A1	Not significant
9212.34	0.0388008	0.495979	0.0782308	0.937644	1	Hnrnpa0	77134	ENSMUSG00000007836	heterogeneous nuclear ribonucleoprotein A0	Not significant
108.574	0.0428995	0.427566	0.100334	0.920079	1	Prrg2	65116	ENSMUSG00000007837	proline-rich Gla (G-carboxyglutamic acid) polypeptide 2	Not significant
8897.19	-0.0295158	0.170313	-0.173304	0.862413	1	Hnrnph1	59013	ENSMUSG00000007850	heterogeneous nuclear ribonucleoprotein H1	Not significant
482.377	0.121156	0.320777	0.377694	0.705658	1	Ift43	76411	ENSMUSG00000007867	intraflagellar transport 43	Not significant
4652.75	0.131368	0.118448	1.10907	0.267399	1	Id3	15903	ENSMUSG00000007872	inhibitor of DNA binding 3	Not significant
4105.31	-0.166458	0.593705	-0.280371	0.779193	1	Arid1a	93760	ENSMUSG00000007880	AT rich interactive domain 1A (SWI-like)	Not significant
36.5133	-0.0863584	0.656693	-0.131505	0.895376	1	Crlf1	12931	ENSMUSG00000007888	cytokine receptor-like factor 1	Not significant
6490.6	-0.028781	0.146698	-0.196191	0.84446	1	Ctsd	13033	ENSMUSG00000007891	cathepsin D	Not significant
30596.7	0.167478	0.277974	0.602497	0.546844	1	Rplp1	56040	ENSMUSG00000007892	ribosomal protein, large, P1	Not significant
20.2706	1.45982	0.84359	1.73049	0.0835427	1	Hmgcll1	208982	ENSMUSG00000007908	3-hydroxymethyl-3-methylglutaryl-Coenzyme A lyase-like 1	Not significant
407.044	0.108998	0.309059	0.352678	0.72433	1	Ttc9b	73032	ENSMUSG00000007944	tetratricopeptide repeat domain 9B	Not significant
23.2077	0.220629	0.905777	0.24358	0.807556	1	Phox2a	11859	ENSMUSG00000007946	paired-like homeobox 2a	Not significant
1778.54	0.0916511	0.482875	0.189803	0.849463	1	Abhd8	64296	ENSMUSG00000007950	abhydrolase domain containing 8	Not significant
1080.75	-0.0481623	0.272321	-0.176859	0.859619	1	Ift22	67286	ENSMUSG00000007987	intraflagellar transport 22	Not significant
2506.34	-0.114567	0.251756	-0.45507	0.649059	1	Fzd3	14365	ENSMUSG00000007989	frizzled class receptor 3	Not significant
[truncated: 12,890 more rows]

## Sheet: Fig. 5f
baseMean	log2FoldChange	lfcSE	stat	pvalue	padj	SYMBOL	ENTREZID	ENSEMBL	GENENAME	gene_type
[truncated: 1,139 more rows]

[truncated: 3 more sheets: Fig. S4c, Fig. S4d, Fig. S4e]
